# Supplementary material for: NMDAR-CaMKII Pathway as a Central Regulator of Aggressiveness: Evidence from Transcriptomic and Metabolomic Analysis in Swimming Crabs Portunus trituberculatus
Source: Int J Mol Sci. 2024 Nov 22;25(23):12560. doi: 10.3390/ijms252312560 (PMC11640798; doi:10.3390/ijms252312560)
Supplement: Supplementary file 1 [file ijms-25-12560-s001.zip]

Archive with 5 entries (5 files):
- Supplementary Table S1, Figure S1-S5.pdf
- Supplementary Table S3.xlsx
- Supplementary Table S4.xlsx
- Supplementary Table S5.xlsx
- Supplementary TableS2.xlsx
