# Supplementary material for: NMDAR-CaMKII Pathway as a Central Regulator of Aggressiveness: Evidence from Transcriptomic and Metabolomic Analysis in Swimming Crabs Portunus trituberculatus
Source: Int J Mol Sci. 2024 Nov 22;25(23):12560. doi: 10.3390/ijms252312560 (PMC11640798; doi:10.3390/ijms252312560)
Supplement: Supplementary file 1 [file ijms-25-12560-s001.zip › Supplementary Table S3.xlsx]

## Sheet: Table S3. Differential ge detai
Gene_id	Gene_name	Gene_description	GS_vs_GW	Sum
3850			3850	3850
gene-LOC123501506	LOC123501506	tyrosine-protein kinase JAK2-like	yes|down	1
gene-LOC123519568	LOC123519568	uncharacterized LOC123519568	yes|down	1
gene-LOC123508608	LOC123508608	alpha-sarcoglycan-like, transcript variant X2	yes|down	1
gene-LOC123507957	LOC123507957	mucin-2-like, transcript variant X1	yes|down	1
gene-LOC123502704	LOC123502704	uncharacterized LOC123502704, transcript variant X2	yes|down	1
gene-LOC123501500	LOC123501500	protein BANP-like, transcript variant X4	yes|down	1
gene-LOC123511667	LOC123511667	uncharacterized LOC123511667	yes|up	1
gene-LOC123503650	LOC123503650	26S proteasome regulatory subunit 8, transcript variant X1	yes|up	1
gene-LOC123508603	LOC123508603	inosine-5'-monophosphate dehydrogenase 1-like, transcript variant X1	yes|down	1
gene-LOC123508601	LOC123508601	histone acetyltransferase KAT6A-like, transcript variant X1	yes|down	1
gene-LOC123519565	LOC123519565	ets DNA-binding protein pokkuri-like	yes|down	1
gene-LOC123519566	LOC123519566	cytochrome c oxidase assembly factor 5-like, transcript variant X2	yes|up	1
gene-LOC123508116	LOC123508116	endoribonuclease Dcr-1-like, transcript variant X1	yes|down	1
gene-LOC123499600	LOC123499600	ropporin-1-like protein, transcript variant X1	yes|up	1
gene-LOC123516338	LOC123516338	protein Wnt-5b-like, transcript variant X2	yes|up	1
gene-LOC123508110	LOC123508110	microtubule-associated protein futsch-like	yes|down	1
gene-LOC123504458	LOC123504458	ubiquitin-60S ribosomal protein L40	yes|up	1
gene-LOC123516335	LOC123516335	uncharacterized protein CG43867-like	yes|up	1
gene-LOC123516626	LOC123516626	uncharacterized LOC123516626, transcript variant X1	yes|up	1
gene-LOC123504455	LOC123504455	mitogen-activated protein kinase kinase kinase 7-like, transcript variant X1	yes|down	1
gene-LOC123504453	LOC123504453	uncharacterized LOC123504453, transcript variant X1	yes|down	1
gene-LOC123504452	LOC123504452	eukaryotic elongation factor 2 kinase-like, transcript variant X4	yes|up	1
gene-LOC123516620	LOC123516620	uncharacterized LOC123516620	yes|down	1
gene-LOC123515137	LOC123515137	isovaleryl-CoA dehydrogenase, mitochondrial-like, transcript variant X1	yes|up	1
gene-LOC123515135	LOC123515135	uncharacterized LOC123515135	yes|up	1
gene-LOC123508280	LOC123508280	CREB-regulated transcription coactivator 1-like, transcript variant X1	yes|down	1
gene-LOC123508933	LOC123508933	ADAMTS-like protein 4	yes|down	1
gene-LOC123501968	LOC123501968	zinc finger protein 628-like, transcript variant X1	yes|down	1
gene-LOC123504923	LOC123504923	ADAM 17-like protease, transcript variant X1	yes|up	1
gene-LOC123500123	LOC123500123	prenylated Rab acceptor protein 1-like, transcript variant X1	yes|up	1
gene-LOC123507825	LOC123507825	AT-rich interactive domain-containing protein 2-like, transcript variant X1	yes|down	1
gene-LOC123500120	LOC123500120	UBX domain-containing protein 7-like, transcript variant X1	yes|up	1
gene-LOC123500126	LOC123500126	EEF1A lysine methyltransferase 2-like	yes|up	1
gene-LOC123507821	LOC123507821	uncharacterized LOC123507821	yes|down	1
gene-LOC123509871	LOC123509871	piggyBac transposable element-derived protein 3-like	yes|up	1
gene-LOC123508734	LOC123508734	uncharacterized LOC123508734	yes|down	1
gene-LOC123501437	LOC123501437	ras GTPase-activating protein 1-like	yes|down	1
gene-LOC123507829	LOC123507829	ribosomal protein 63, mitochondrial-like, transcript variant X1	yes|up	1
gene-LOC123501435	LOC123501435	uncharacterized LOC123501435	yes|up	1
gene-LOC123516806	LOC123516806	2-oxoglutarate and iron-dependent oxygenase domain-containing protein 3-like, transcript variant X1	yes|up	1
gene-LOC123516801	LOC123516801	proline-rich protein PRCC-like	yes|up	1
gene-LOC123520652	LOC123520652	probable phosphatase phospho2, transcript variant X1	yes|up	1
gene-LOC123509641	LOC123509641	gamma-butyrobetaine dioxygenase-like	yes|up	1
gene-LOC123512835	LOC123512835	uncharacterized LOC123512835	yes|up	1
gene-LOC123512832	LOC123512832	uncharacterized LOC123512832	yes|up	1
gene-LOC123509644	LOC123509644	transcription activator BRG1-like, transcript variant X1	yes|down	1
gene-LOC123512830	LOC123512830	uncharacterized LOC123512830	yes|up	1
gene-LOC123512831	LOC123512831	ubiquitin carboxyl-terminal hydrolase 8-like	yes|down	1
gene-LOC123516932	LOC123516932	uncharacterized LOC123516932, transcript variant X4	yes|up	1
gene-LOC123503498	LOC123503498	serine proteinase stubble-like, transcript variant X1	yes|up	1
gene-LOC123516937	LOC123516937	diacylglycerol kinase epsilon-like, transcript variant X2	yes|down	1
gene-LOC123509886	LOC123509886	exosome complex component RRP46-like	yes|up	1
gene-LOC123503492	LOC123503492	putative peptidyl-prolyl cis-trans isomerase dodo	yes|up	1
gene-LOC123503490	LOC123503490	ragulator complex protein LAMTOR1-like, transcript variant X1	yes|up	1
gene-LOC123509888	LOC123509888	uncharacterized LOC123509888	yes|up	1
gene-LOC123515226	LOC123515226	uncharacterized LOC123515226, transcript variant X1	yes|up	1
gene-LOC123503497	LOC123503497	uncharacterized LOC123503497, transcript variant X1	yes|up	1
gene-LOC123501961	LOC123501961	putative pterin-4-alpha-carbinolamine dehydratase	yes|down	1
gene-LOC123504632	LOC123504632	paxillin-like, transcript variant X1	yes|down	1
gene-LOC123503792	LOC123503792	charged multivesicular body protein 1a-like	yes|up	1
gene-LOC123511231	LOC123511231	bromodomain and WD repeat-containing protein 3-like, transcript variant X1	yes|down	1
gene-LOC123509526	LOC123509526	(3R)-3-hydroxyacyl-CoA dehydrogenase-like	yes|up	1
gene-LOC123498839	LOC123498839	probable RNA-binding protein EIF1AD	yes|up	1
gene-LOC123504639	LOC123504639	uncharacterized LOC123504639	yes|down	1
gene-LOC123501215	LOC123501215	40S ribosomal protein S15Aa, transcript variant X2	yes|up	1
gene-LOC123511238	LOC123511238	uncharacterized LOC123511238	yes|down	1
gene-LOC123508420	LOC123508420	uncharacterized LOC123508420	yes|up	1
gene-LOC123519787	LOC123519787	protein ZBED8-like	yes|up	1
gene-LOC123518962	LOC123518962	uncharacterized LOC123518962, transcript variant X2	yes|up	1
gene-LOC123514016	LOC123514016	translation initiation factor eIF-2B subunit alpha-like, transcript variant X1	yes|up	1
gene-LOC123518966	LOC123518966	inositol 2-dehydrogenase-like, transcript variant X3	yes|up	1
gene-LOC123518967	LOC123518967	multivesicular body subunit 12B-like, transcript variant X1	yes|down	1
gene-LOC123515914	LOC123515914	serine dehydratase-like	yes|up	1
gene-LOC123515915	LOC123515915	uncharacterized LOC123515915	yes|up	1
gene-LOC123518418	LOC123518418	U2 snRNP-associated SURP motif-containing protein-like, transcript variant X1	yes|down	1
gene-LOC123519940	LOC123519940	cortactin-binding protein 2-like, transcript variant X1	yes|up	1
gene-LOC123515910	LOC123515910	transmembrane protein 211-like, transcript variant X1	yes|down	1
gene-LOC123519417	LOC123519417	transcription factor HY5-like	yes|up	1
gene-LOC123515913	LOC123515913	alpha-taxilin-like	yes|up	1
gene-LOC123509397	LOC123509397	kin of IRRE-like protein 1, transcript variant X1	yes|down	1
gene-LOC123518142	LOC123518142	protein nervous wreck-like, transcript variant X1	yes|down	1
gene-LOC123519948	LOC123519948	acetylcholine receptor subunit alpha-like, transcript variant X1	yes|down	1
gene-LOC123509461	LOC123509461	uncharacterized LOC123509461	yes|up	1
gene-LOC123515919	LOC123515919	ATM interactor-like	yes|up	1
gene-LOC123518147	LOC123518147	uncharacterized LOC123518147, transcript variant X1	yes|up	1
gene-LOC123511349	LOC123511349	thioredoxin domain-containing protein 16-like, transcript variant X1	yes|up	1
gene-LOC123515822	LOC123515822	ras-related GTP-binding protein A	yes|up	1
gene-LOC123515823	LOC123515823	corrinoid adenosyltransferase-like	yes|up	1
gene-LOC123515826	LOC123515826	guanine nucleotide-binding protein G(q) subunit alpha, transcript variant X2	yes|down	1
gene-LOC123515046	LOC123515046	peptidyl-prolyl cis-trans isomerase 1-like, transcript variant X1	yes|up	1
gene-LOC123511340	LOC123511340	DNA-directed RNA polymerases I, II, and III subunit RPABC3-like, transcript variant X1	yes|up	1
gene-LOC123511342	LOC123511342	uncharacterized LOC123511342	yes|up	1
gene-LOC123515043	LOC123515043	tRNA selenocysteine 1-associated protein 1-like	yes|up	1
gene-LOC123509085	LOC123509085	procollagen-lysine,2-oxoglutarate 5-dioxygenase 2-like	yes|down	1
gene-LOC123518096	LOC123518096	putative uncharacterized protein DDB_G0271606	yes|down	1
gene-LOC123500635	LOC123500635	uncharacterized LOC123500635, transcript variant X1	yes|down	1
gene-LOC123514068	LOC123514068	ubiquitin carboxyl-terminal hydrolase 10-A-like, transcript variant X1	yes|down	1
gene-LOC123500632	LOC123500632	glutamate receptor ionotropic, kainate 2-like	yes|down	1
gene-LOC123514060	LOC123514060	2',3'-cyclic-nucleotide 3'-phosphodiesterase-like	yes|up	1
gene-LOC123514067	LOC123514067	uncharacterized LOC123514067	yes|down	1
gene-LOC123500639	LOC123500639	neuroblast differentiation-associated protein AHNAK-like	yes|up	1
gene-LOC123514064	LOC123514064	NPC intracellular cholesterol transporter 2 homolog a-like	yes|up	1
gene-LOC123513700	LOC123513700	elongation factor G, mitochondrial-like, transcript variant X1	yes|up	1
gene-LOC123499987	LOC123499987	E3 ubiquitin-protein ligase E3D-like	yes|up	1
gene-LOC123502777	LOC123502777	NADP-dependent malic enzyme-like, transcript variant X1	yes|down	1
gene-LOC123504478	LOC123504478	uncharacterized LOC123504478	yes|up	1
gene-LOC123507595	LOC123507595	uncharacterized LOC123507595	yes|down	1
gene-LOC123514087	LOC123514087	sodium-dependent neutral amino acid transporter B(0)AT3-like, transcript variant X1	yes|down	1
gene-LOC123509264	LOC123509264	uncharacterized LOC123509264	yes|up	1
gene-LOC123511149	LOC123511149	prostaglandin E2 receptor EP4 subtype-like, transcript variant X6	yes|down	1
gene-LOC123510185	LOC123510185	uncharacterized LOC123510185	yes|up	1
gene-LOC123510187	LOC123510187	lachesin-like, transcript variant X4	yes|up	1
gene-LOC123510183	LOC123510183	nucleolin 1-like, transcript variant X1	yes|up	1
gene-LOC123511165	LOC123511165	mitochondrial import inner membrane translocase subunit Tim8-like	yes|up	1
gene-LOC123511164	LOC123511164	mitochondrial uncoupling protein 4-like, transcript variant X2	yes|down	1
gene-LOC123516628	LOC123516628	SAP30-binding protein-like	yes|up	1
gene-LOC123514401	LOC123514401	uncharacterized LOC123514401	yes|up	1
gene-LOC123511160	LOC123511160	probable G-protein coupled receptor 21, transcript variant X2	yes|down	1
gene-ND4L	ND4L	NADH dehydrogenase subunit 4L	yes|up	1
gene-LOC123499462	LOC123499462	protein tramtrack, alpha isoform-like, transcript variant X1	yes|down	1
gene-LOC123510747	LOC123510747	uncharacterized LOC123510747, transcript variant X2	yes|down	1
gene-LOC123510745	LOC123510745	39S ribosomal protein L40, mitochondrial-like, transcript variant X1	yes|up	1
gene-LOC123513061	LOC123513061	protein unc-80 homolog, transcript variant X1	yes|down	1
gene-LOC123501658	LOC123501658	metabotropic glutamate receptor 6-like	yes|down	1
gene-LOC123510749	LOC123510749	HMG box-containing protein 4-like, transcript variant X1	yes|up	1
gene-LOC123517693	LOC123517693	uncharacterized LOC123517693, transcript variant X1	yes|up	1
gene-LOC123520026	LOC123520026	spectrin beta chain, non-erythrocytic 1-like, transcript variant X1	yes|down	1
gene-LOC123520027	LOC123520027	transmembrane protein 69-like	yes|up	1
gene-LOC123520020	LOC123520020	dedicator of cytokinesis protein 7-like	yes|down	1
gene-LOC123520023	LOC123520023	uncharacterized LOC123520023, transcript variant X1	yes|down	1
gene-LOC123513186	LOC123513186	autophagy-related protein 101-like	yes|up	1
gene-LOC123512458	LOC123512458	uncharacterized LOC123512458, transcript variant X1	yes|up	1
gene-LOC123509347	LOC123509347	transmembrane protein 50A-like	yes|up	1
gene-LOC123513183	LOC123513183	RING finger and transmembrane domain-containing protein 2-like, transcript variant X1	yes|up	1
gene-LOC123513066	LOC123513066	histone PARylation factor 1-like, transcript variant X1	yes|up	1
gene-LOC123512455	LOC123512455	uncharacterized LOC123512455	yes|up	1
gene-LOC123508119	LOC123508119	BTB/POZ domain-containing adapter for CUL3-mediated RhoA degradation protein 3-like, transcript variant X1	yes|down	1
gene-LOC123514313	LOC123514313	mitotic-spindle organizing protein 2-like, transcript variant X2	yes|up	1
gene-LOC123514314	LOC123514314	uncharacterized LOC123514314	yes|down	1
gene-LOC123514317	LOC123514317	teneurin-m-like, transcript variant X2	yes|up	1
gene-LOC123514319	LOC123514319	uncharacterized LOC123514319, transcript variant X1	yes|up	1
gene-LOC123513388	LOC123513388	uncharacterized LOC123513388, transcript variant X5	yes|down	1
gene-LOC123500542	LOC123500542		yes|up	1
gene-LOC123499483	LOC123499483	solute carrier organic anion transporter family member 3A1-like, transcript variant X4	yes|down	1
gene-LOC123517505	LOC123517505	hsp70-binding protein 1-like, transcript variant X2	yes|up	1
gene-LOC123517507	LOC123517507	mediator of RNA polymerase II transcription subunit 10-like	yes|up	1
gene-LOC123503257	LOC123503257	protein ZBED8-like	yes|up	1
gene-LOC123499627	LOC123499627	uncharacterized LOC123499627	yes|up	1
gene-LOC123517502	LOC123517502	protein-lysine methyltransferase METTL21D-like	yes|up	1
gene-LOC123509832	LOC123509832	uncharacterized LOC123509832, transcript variant X1	yes|up	1
gene-LOC123499879	LOC123499879	uncharacterized LOC123499879	yes|up	1
gene-LOC123500918	LOC123500918	uncharacterized LOC123500918	yes|down	1
gene-LOC123516983	LOC123516983	proto-oncogene tyrosine-protein kinase ROS-like	yes|down	1
gene-LOC123506565	LOC123506565	unconventional myosin-XV-like, transcript variant X1	yes|down	1
gene-LOC123513698	LOC123513698	proteoglycan 4-like, transcript variant X1	yes|up	1
gene-LOC123506567	LOC123506567	N-alpha-acetyltransferase 25, NatB auxiliary subunit-like	yes|down	1
gene-LOC123501246	LOC123501246	E3 ubiquitin-protein ligase MARCHF6-like, transcript variant X2	yes|down	1
gene-LOC123520114	LOC123520114	nesprin-1-like	yes|up	1
gene-LOC123506560	LOC123506560	uncharacterized LOC123506560	yes|down	1
gene-LOC123506562	LOC123506562	serine/threonine-protein kinase ULK3-like	yes|up	1
gene-LOC123515508	LOC123515508	uncharacterized LOC123515508, transcript variant X1	yes|down	1
gene-LOC123501249	LOC123501249	E3 ubiquitin-protein ligase RNF170-like	yes|down	1
gene-LOC123513697	LOC123513697	52 kDa repressor of the inhibitor of the protein kinase-like	yes|down	1
gene-LOC123512274	LOC123512274	leucine-zipper-like transcriptional regulator 1, transcript variant X1	yes|down	1
gene-LOC123510414	LOC123510414	carbohydrate sulfotransferase 4-like, transcript variant X1	yes|down	1
gene-LOC123499711	LOC123499711	INO80 complex subunit B-like, transcript variant X2	yes|down	1
gene-LOC123510418	LOC123510418	uncharacterized LOC123510418, transcript variant X1	yes|down	1
gene-LOC123510419	LOC123510419	choline O-acetyltransferase-like	yes|down	1
gene-LOC123517323	LOC123517323	uncharacterized LOC123517323, transcript variant X1	yes|up	1
gene-LOC123517322	LOC123517322	protein ALP1-like, transcript variant X1	yes|up	1
gene-LOC123515548	LOC123515548	SHC SH2 domain-binding protein 1 homolog B-like, transcript variant X1	yes|up	1
gene-LOC123512224	LOC123512224	uncharacterized LOC123512224	yes|up	1
gene-LOC123516274	LOC123516274	reactive oxygen species modulator 1-like	yes|up	1
gene-LOC123503258	LOC123503258	IDLSRF-like peptide, transcript variant X1	yes|down	1
gene-LOC123505093	LOC123505093	mushroom body large-type Kenyon cell-specific protein 1-like, transcript variant X1	yes|down	1
gene-LOC123517214	LOC123517214	nucleolin-like, transcript variant X1	yes|up	1
gene-LOC123501082	LOC123501082	lachesin-like, transcript variant X1	yes|down	1
gene-LOC123513053	LOC123513053	FMRFamide neuropeptides-like	yes|down	1
gene-LOC123512586	LOC123512586	beta-1-syntrophin-like	yes|down	1
gene-LOC123503817	LOC123503817	zinc finger and BTB domain-containing protein 7A-like, transcript variant X1	yes|down	1
gene-LOC123501089	LOC123501089	lachesin-like	yes|down	1
gene-LOC123519283	LOC123519283	prefoldin subunit 3-like	yes|up	1
gene-LOC123512582	LOC123512582		yes|down	1
gene-LOC123512583	LOC123512583	tryptophan 2,3-dioxygenase-like	yes|down	1
gene-LOC123512580	LOC123512580	uncharacterized LOC123512580	yes|down	1
gene-LOC123503811	LOC123503811	1-phosphatidylinositol 4,5-bisphosphate phosphodiesterase classes I and II-like, transcript variant X1	yes|down	1
gene-LOC123512634	LOC123512634	histone-lysine N-methyltransferase 2D-like	yes|down	1
gene-LOC123512636	LOC123512636	uncharacterized LOC123512636	yes|down	1
gene-LOC123498582	LOC123498582	sugar transporter SWEET1-like, transcript variant X1	yes|up	1
gene-LOC123512633	LOC123512633	soluble calcium-activated nucleotidase 1-like, transcript variant X2	yes|down	1
gene-LOC123511905	LOC123511905	zwei Ig domain protein zig-8-like, transcript variant X1	yes|down	1
gene-LOC123511903	LOC123511903	DNL-type zinc finger protein-like	yes|down	1
gene-LOC123512639	LOC123512639	methyltransferase-like protein 7B	yes|down	1
gene-LOC123498237	LOC123498237	uncharacterized LOC123498237, transcript variant X2	yes|up	1
gene-LOC123517031	LOC123517031	uncharacterized LOC123517031	yes|up	1
gene-LOC123520689	LOC123520689	DNA ligase 4-like, transcript variant X1	yes|down	1
gene-LOC123517033	LOC123517033	inter-alpha-trypsin inhibitor heavy chain H6-like	yes|up	1
gene-LOC123507824	LOC123507824	uncharacterized LOC123507824	yes|up	1
gene-LOC123520680	LOC123520680	bcl-2-like protein 1	yes|down	1
gene-LOC123520128	LOC123520128	kinesin-like protein KIF11	yes|down	1
gene-LOC123520683	LOC123520683	zinc finger protein 148-like, transcript variant X1	yes|up	1
gene-LOC123520686	LOC123520686	probable tRNA N6-adenosine threonylcarbamoyltransferase, transcript variant X1	yes|up	1
gene-LOC123514660	LOC123514660	uncharacterized LOC123514660, transcript variant X1	yes|down	1
gene-LOC123501396	LOC123501396	protein O-linked-mannose beta-1,2-N-acetylglucosaminyltransferase 1-like, transcript variant X2	yes|down	1
gene-LOC123520596	LOC123520596	S-phase kinase-associated protein 1, transcript variant X1	yes|up	1
gene-LOC123520597	LOC123520597	sepiapterin reductase-like, transcript variant X1	yes|up	1
gene-LOC123520590	LOC123520590	uncharacterized LOC123520590	yes|down	1
gene-LOC123501391	LOC123501391	uncharacterized LOC123501391, transcript variant X2	yes|down	1
gene-LOC123520593	LOC123520593	uncharacterized LOC123520593, transcript variant X1	yes|up	1
gene-LOC123499725	LOC123499725	uncharacterized LOC123499725, transcript variant X2	yes|up	1
gene-LOC123505542	LOC123505542	neuronal acetylcholine receptor subunit alpha-7-like, transcript variant X2	yes|up	1
gene-LOC123520205	LOC123520205	RCC1 and BTB domain-containing protein 1-like, transcript variant X1	yes|up	1
gene-LOC123505893	LOC123505893	phosphatidylcholine:ceramide cholinephosphotransferase 2-like, transcript variant X1	yes|up	1
gene-LOC123520752	LOC123520752	uncharacterized LOC123520752	yes|up	1
gene-LOC123505898	LOC123505898	uncharacterized LOC123505898	yes|up	1
gene-LOC123515716	LOC123515716	mediator of RNA polymerase II transcription subunit 15-like, transcript variant X1	yes|down	1
gene-LOC123520209	LOC123520209	cGMP-dependent protein kinase, isozyme 2 forms cD4/T1/T3A/T3B-like, transcript variant X1	yes|down	1
gene-LOC123506365	LOC123506365	SLIT-ROBO Rho GTPase-activating protein 1-like, transcript variant X1	yes|down	1
gene-LOC123506364	LOC123506364	contactin-like, transcript variant X3	yes|down	1
gene-LOC123507496	LOC123507496	uncharacterized LOC123507496, transcript variant X1	yes|up	1
gene-LOC123507497	LOC123507497	uncharacterized LOC123507497, transcript variant X1	yes|down	1
gene-LOC123499296	LOC123499296	uncharacterized LOC123499296	yes|up	1
gene-LOC123516105	LOC123516105	uncharacterized LOC123516105	yes|down	1
gene-LOC123513460	LOC123513460	uncharacterized LOC123513460	yes|down	1
gene-LOC123513461	LOC123513461	fibroblast growth factor receptor-like 1	yes|down	1
gene-LOC123512522	LOC123512522	metallo-beta-lactamase domain-containing protein 1-like, transcript variant X3	yes|up	1
gene-LOC123498054	LOC123498054	uncharacterized LOC123498054	yes|up	1
gene-LOC123498051	LOC123498051	replication factor C subunit 3-like	yes|up	1
gene-LOC123498052	LOC123498052	zinc finger protein 254-like, transcript variant X1	yes|up	1
gene-LOC123499504	LOC123499504	neural proliferation differentiation and control protein 1-like	yes|down	1
gene-LOC123512605	LOC123512605	GTP-binding protein 2-like, transcript variant X2	yes|down	1
gene-LOC123501863	LOC123501863	G2/mitotic-specific cyclin-B-like	yes|down	1
gene-LOC123506385	LOC123506385	plexin-B-like, transcript variant X1	yes|down	1
gene-LOC123499053	LOC123499053	importin-7-like	yes|down	1
gene-LOC123499502	LOC123499502	uncharacterized LOC123499502, transcript variant X1	yes|down	1
gene-LOC123506389	LOC123506389	mitochondrial 2-oxodicarboxylate carrier-like, transcript variant X1	yes|up	1
gene-LOC123510986	LOC123510986	cilia- and flagella-associated protein 52-like	yes|up	1
gene-LOC123510987	LOC123510987	proline-rich protein 36-like, transcript variant X1	yes|up	1
gene-LOC123499509	LOC123499509	formin-1-like, transcript variant X1	yes|up	1
gene-LOC123510983	LOC123510983	uncharacterized LOC123510983	yes|down	1
gene-LOC123520378	LOC123520378	small nucleolar RNA U3	yes|up	1
gene-LOC123502281	LOC123502281	uncharacterized LOC123502281, transcript variant X1	yes|down	1
gene-LOC123502288	LOC123502288	uncharacterized LOC123502288, transcript variant X1	yes|up	1
gene-LOC123506700	LOC123506700	uncharacterized LOC123506700, transcript variant X1	yes|up	1
gene-LOC123520376	LOC123520376	small nucleolar RNA U3	yes|up	1
gene-LOC123520377	LOC123520377	small nucleolar RNA U3	yes|up	1
gene-LOC123507165	LOC123507165	uncharacterized LOC123507165	yes|up	1
gene-LOC123502442	LOC123502442	uncharacterized LOC123502442	yes|down	1
gene-LOC123507756	LOC123507756	LIM domain-binding protein 2-like, transcript variant X1	yes|down	1
gene-LOC123512125	LOC123512125	autophagy-related protein 13-like, transcript variant X1	yes|down	1
gene-LOC123507168	LOC123507168	zinc finger protein 628-like	yes|up	1
gene-LOC123503422	LOC123503422	neural-cadherin-like	yes|down	1
gene-LOC123503391	LOC123503391	estradiol 17-beta-dehydrogenase 8-like, transcript variant X2	yes|up	1
gene-LOC123512020	LOC123512020	glucose dehydrogenase [FAD, quinone]-like	yes|up	1
gene-LOC123504844	LOC123504844	39S ribosomal protein L10, mitochondrial-like, transcript variant X2	yes|up	1
gene-LOC123499473	LOC123499473	40S ribosomal protein S11-like, transcript variant X2	yes|up	1
gene-LOC123504843	LOC123504843	uncharacterized LOC123504843, transcript variant X1	yes|up	1
gene-ND1	ND1	NADH dehydrogenase subunit 1	yes|up	1
gene-LOC123500358	LOC123500358	protein ALP1-like	yes|up	1
gene-LOC123502669	LOC123502669	disks large homolog 5-like	yes|down	1
gene-LOC123502667	LOC123502667	cysteine-rich motor neuron 1 protein-like	yes|down	1
gene-LOC123513994	LOC123513994	rRNA N6-adenosine-methyltransferase METTL5-like, transcript variant X2	yes|up	1
gene-LOC123500351	LOC123500351	uncharacterized LOC123500351	yes|up	1
gene-LOC123513990	LOC123513990	PXMP2/4 family protein 4-like, transcript variant X2	yes|up	1
gene-LOC123500353	LOC123500353	WW domain-binding protein 2-like, transcript variant X1	yes|down	1
gene-LOC123513868	LOC123513868		yes|up	1
gene-LOC123518644	LOC123518644	uncharacterized LOC123518644	yes|up	1
gene-LOC123520551	LOC123520551	cyclin-dependent kinase 7-like	yes|up	1
gene-LOC123497986	LOC123497986	receptor-type tyrosine-protein phosphatase T-like, transcript variant X2	yes|down	1
gene-LOC123507010	LOC123507010	probable G-protein coupled receptor CG31760	yes|down	1
gene-LOC123507543	LOC123507543	gamma-interferon-inducible lysosomal thiol reductase-like	yes|up	1
gene-LOC123513518	LOC123513518	synaptic vesicular amine transporter-like	yes|down	1
gene-LOC123516744	LOC123516744	thioredoxin-like protein 1	yes|up	1
gene-LOC123503009	LOC123503009	regulator of G-protein signaling 9-binding protein-like	yes|down	1
gene-LOC123499187	LOC123499187	uncharacterized LOC123499187, transcript variant X1	yes|down	1
gene-LOC123504931	LOC123504931	organic cation transporter protein-like, transcript variant X3	yes|down	1
gene-LOC123515698	LOC123515698	uncharacterized LOC123515698	yes|up	1
gene-LOC123504939	LOC123504939	innexin shaking-B-like	yes|down	1
gene-LOC123519769	LOC123519769	uncharacterized LOC123519769	yes|down	1
gene-LOC123503629	LOC123503629	putative sodium-coupled neutral amino acid transporter 7	yes|up	1
gene-LOC123508638	LOC123508638	neural cell adhesion molecule 1-like, transcript variant X1	yes|down	1
gene-LOC123508637	LOC123508637	uncharacterized LOC123508637	yes|down	1
gene-LOC123503624	LOC123503624	E2F-associated phosphoprotein-like	yes|up	1
gene-LOC123519570	LOC123519570	receptor-type tyrosine-protein phosphatase alpha-like, transcript variant X1	yes|down	1
gene-LOC123503620	LOC123503620	uncharacterized LOC123503620	yes|up	1
gene-LOC123519574	LOC123519574	tRNA (guanine-N(7)-)-methyltransferase-like, transcript variant X1	yes|up	1
gene-LOC123507431	LOC123507431	uncharacterized LOC123507431	yes|up	1
gene-LOC123508128	LOC123508128	intraflagellar transport protein 20 homolog, transcript variant X1	yes|up	1
gene-LOC123503555	LOC123503555	leukocyte surface antigen CD53-like	yes|up	1
gene-LOC123516328	LOC123516328	uncharacterized LOC123516328	yes|up	1
gene-LOC123508234	LOC123508234	uncharacterized LOC123508234, transcript variant X1	yes|down	1
gene-LOC123503716	LOC123503716	ER lumen protein-retaining receptor 2-like	yes|up	1
gene-LOC123516630	LOC123516630	transcription initiation factor IIE subunit beta-like, transcript variant X1	yes|down	1
gene-LOC123515458	LOC123515458	uncharacterized LOC123515458	yes|up	1
gene-LOC123516632	LOC123516632	UV excision repair protein RAD23 homolog B-like	yes|down	1
gene-LOC123516633	LOC123516633	dimethyladenosine transferase 2, mitochondrial-like, transcript variant X1	yes|up	1
gene-LOC123510967	LOC123510967	post-GPI attachment to proteins factor 2-like, transcript variant X3	yes|down	1
gene-LOC123510964	LOC123510964	serine proteinase stubble-like, transcript variant X1	yes|down	1
gene-LOC123516193	LOC123516193	abnormal cell migration protein 10-like	yes|down	1
gene-LOC123515102	LOC123515102	uncharacterized LOC123515102	yes|down	1
gene-LOC123510610	LOC123510610	serine/threonine-protein phosphatase 2A 56 kDa regulatory subunit epsilon isoform-like	yes|down	1
gene-LOC123515220	LOC123515220	GPI mannosyltransferase 1-like	yes|up	1
gene-LOC123507838	LOC123507838	neurotrimin-like, transcript variant X3	yes|down	1
gene-LOC123500135	LOC123500135	uncharacterized LOC123500135	yes|up	1
gene-LOC123498822	LOC123498822	DNA-directed RNA polymerase I subunit RPA12-like, transcript variant X1	yes|up	1
gene-LOC123514675	LOC123514675	MICOS complex subunit Mic10-like, transcript variant X1	yes|up	1
gene-LOC123498824	LOC123498824	metabotropic glutamate receptor 3-like	yes|down	1
gene-LOC123500131	LOC123500131	YY1-associated factor 2-like, transcript variant X1	yes|up	1
gene-LOC123507830	LOC123507830	zinc finger protein 593 homolog, transcript variant X2	yes|up	1
gene-LOC123507831	LOC123507831	potassium voltage-gated channel subfamily KQT member 1-like, transcript variant X2	yes|up	1
gene-LOC123507832	LOC123507832	uncharacterized LOC123507832	yes|up	1
gene-LOC123500138	LOC123500138	uncharacterized LOC123500138	yes|up	1
gene-LOC123500139	LOC123500139	perilipin-5-like	yes|up	1
gene-LOC123509658	LOC123509658	transmembrane protein 17B-like, transcript variant X1	yes|up	1
gene-LOC123515486	LOC123515486	U11/U12 small nuclear ribonucleoprotein 35 kDa protein-like	yes|up	1
gene-LOC123503534	LOC123503534	DNA repair endonuclease XPF-like, transcript variant X1	yes|up	1
gene-LOC123503537	LOC123503537	growth factor receptor-bound protein 2, transcript variant X2	yes|up	1
gene-LOC123508256	LOC123508256	uncharacterized LOC123508256, transcript variant X2	yes|up	1
gene-LOC123509653	LOC123509653	derlin-1-like, transcript variant X1	yes|up	1
gene-LOC123519314	LOC123519314	DNA replication complex GINS protein SLD5-like	yes|up	1
gene-LOC123519312	LOC123519312	cortactin-binding protein 2-like, transcript variant X1	yes|down	1
gene-LOC123516344	LOC123516344	lysosomal-associated transmembrane protein 4B-like	yes|up	1
gene-LOC123508339	LOC123508339	uncharacterized LOC123508339	yes|up	1
gene-LOC123509895	LOC123509895	ectonucleoside triphosphate diphosphohydrolase 5-like, transcript variant X1	yes|up	1
gene-LOC123509896	LOC123509896	polyadenylate-binding protein-interacting protein 2-like, transcript variant X1	yes|up	1
gene-LOC123512939	LOC123512939	patched-related protein 9-like, transcript variant X3	yes|up	1
gene-LOC123512938	LOC123512938	uncharacterized LOC123512938	yes|up	1
gene-LOC123515214	LOC123515214	lysyl oxidase homolog 2B-like, transcript variant X2	yes|down	1
gene-LOC123515213	LOC123515213	integrin alpha pat-2-like, transcript variant X1	yes|down	1
gene-LOC123508382	LOC123508382	palmitoyltransferase ZDHHC20-B-like, transcript variant X1	yes|down	1
gene-LOC123512931	LOC123512931	uncharacterized LOC123512931	yes|up	1
gene-LOC123508380	LOC123508380	titin homolog, transcript variant X1	yes|up	1
gene-LOC123518315	LOC123518315	glutamate-gated chloride channel-like	yes|down	1
gene-LOC123518314	LOC123518314	uncharacterized LOC123518314	yes|up	1
gene-LOC123504626	LOC123504626	CUGBP Elav-like family member 2, transcript variant X1	yes|down	1
gene-LOC123518310	LOC123518310	glutamate-gated chloride channel-like, transcript variant X1	yes|down	1
gene-LOC123502849	LOC123502849	monoglyceride lipase-like	yes|down	1
gene-LOC123502841	LOC123502841	mitogen-activated protein kinase kinase kinase 15-like, transcript variant X1	yes|down	1
gene-LOC123502847	LOC123502847	activin receptor type-1-like	yes|down	1
gene-LOC123502845	LOC123502845	rRNA N6-adenosine-methyltransferase ZCCHC4-like	yes|up	1
gene-LOC123519954	LOC123519954	putative ferric-chelate reductase 1	yes|up	1
gene-LOC123511334	LOC123511334	ubiquitin carboxyl-terminal hydrolase 46-like	yes|down	1
gene-LOC123519956	LOC123519956	poly(U)-specific endoribonuclease homolog, transcript variant X1	yes|up	1
gene-LOC123520472	LOC123520472	AP-1 complex subunit gamma-1-like, transcript variant X1	yes|down	1
gene-LOC123518138	LOC123518138	uncharacterized LOC123518138	yes|down	1
gene-LOC123519404	LOC123519404	m-AAA protease-interacting protein 1, mitochondrial-like	yes|up	1
gene-LOC123504159	LOC123504159	28S ribosomal protein S11, mitochondrial-like	yes|up	1
gene-LOC123509476	LOC123509476	uncharacterized LOC123509476, transcript variant X2	yes|down	1
gene-LOC123504157	LOC123504157	endochitinase A-like, transcript variant X1	yes|up	1
gene-LOC123518137	LOC123518137	acyl-CoA-binding protein-like	yes|up	1
gene-LOC123509475	LOC123509475	uncharacterized short-chain type dehydrogenase/reductase y4vI-like	yes|up	1
gene-LOC123518131	LOC123518131	ATP-binding cassette sub-family G member 1-like, transcript variant X1	yes|down	1
gene-LOC123512803	LOC123512803	probable low-specificity L-threonine aldolase 2	yes|up	1
gene-LOC123512802	LOC123512802	5-formyltetrahydrofolate cyclo-ligase-like	yes|up	1
gene-LOC123515673	LOC123515673	cyclin-T2-like	yes|down	1
gene-LOC123511359	LOC123511359	protein masquerade-like, transcript variant X1	yes|down	1
gene-LOC123509099	LOC123509099	uncharacterized LOC123509099	yes|up	1
gene-LOC123512805	LOC123512805	uncharacterized LOC123512805	yes|up	1
gene-LOC123511352	LOC123511352	tigger transposable element-derived protein 1-like	yes|up	1
gene-LOC123514273	LOC123514273	GPN-loop GTPase 3-like, transcript variant X1	yes|up	1
gene-LOC123512809	LOC123512809	neural Wiskott-Aldrich syndrome protein-like	yes|down	1
gene-LOC123518550	LOC123518550	immediate early response 3-interacting protein 1-like	yes|up	1
gene-LOC123511356	LOC123511356	aromatic-L-amino-acid decarboxylase-like	yes|up	1
gene-LOC123504716	LOC123504716	protogenin B-like, transcript variant X1	yes|down	1
gene-LOC123514275	LOC123514275	uncharacterized LOC123514275	yes|down	1
gene-LOC123520349	LOC123520349	myosin regulatory light chain 2-like	yes|down	1
gene-LOC123498917	LOC123498917	transmembrane protein 127-like, transcript variant X1	yes|down	1
gene-LOC123500620	LOC123500620	large subunit ribosomal RNA	yes|up	1
gene-LOC123500621	LOC123500621	5.8S ribosomal RNA	yes|up	1
gene-LOC123511597	LOC123511597	uncharacterized LOC123511597	yes|down	1
gene-LOC123514071	LOC123514071	facilitated trehalose transporter Tret1-like	yes|down	1
gene-LOC123514072	LOC123514072	uncharacterized LOC123514072	yes|up	1
gene-LOC123519783	LOC123519783	cation-dependent mannose-6-phosphate receptor-like	yes|up	1
gene-LOC123505991	LOC123505991	ankyrin-1-like, transcript variant X2	yes|down	1
gene-LOC123511572	LOC123511572	tripartite motif-containing protein 3-like, transcript variant X1	yes|down	1
gene-LOC123518040	LOC123518040	uncharacterized LOC123518040, transcript variant X1	yes|down	1
gene-LOC123514090	LOC123514090	UDP-N-acetylglucosamine transporter-like, transcript variant X1	yes|down	1
gene-LOC123510089	LOC123510089	uncharacterized LOC123510089	yes|up	1
gene-LOC123511577	LOC123511577	vacuolar ATPase assembly integral membrane protein vma21-like	yes|up	1
gene-LOC123514094	LOC123514094	glutamine-dependent NAD(+) synthetase-like, transcript variant X3	yes|up	1
gene-LOC123518046	LOC123518046	phenoloxidase 3-like, transcript variant X1	yes|down	1
gene-LOC123510084	LOC123510084	protein madd-4-like, transcript variant X1	yes|down	1
gene-LOC123511578	LOC123511578	uncharacterized LOC123511578, transcript variant X1	yes|down	1
gene-LOC123507056	LOC123507056	pancreatic triacylglycerol lipase-like, transcript variant X1	yes|up	1
gene-LOC123509384	LOC123509384	striatin-3-like	yes|down	1
gene-LOC123514418	LOC123514418	mitochondrial fission 1 protein-like	yes|up	1
gene-LOC123511179	LOC123511179	arrestin domain-containing protein 2-like, transcript variant X2	yes|down	1
gene-LOC123511177	LOC123511177	uncharacterized LOC123511177	yes|up	1
gene-LOC123511172	LOC123511172	uncharacterized LOC123511172, transcript variant X1	yes|up	1
gene-LOC123510176	LOC123510176	histone-lysine N-methyltransferase SETD1B-like	yes|down	1
gene-LOC123511681	LOC123511681	uncharacterized LOC123511681	yes|down	1
gene-LOC123503125	LOC123503125	mitochondrial potassium channel-like	yes|down	1
gene-LOC123501662	LOC123501662	protein ABHD13-like	yes|down	1
gene-LOC123510771	LOC123510771	ras-responsive element-binding protein 1-like, transcript variant X2	yes|up	1
gene-LOC123519863	LOC123519863	uncharacterized LOC123519863, transcript variant X2	yes|up	1
gene-LOC123507050	LOC123507050	muscle M-line assembly protein unc-89-like	yes|down	1
gene-LOC123498395	LOC123498395	CCR4-NOT transcription complex subunit 1-like, transcript variant X1	yes|down	1
gene-LOC123505394	LOC123505394	uncharacterized LOC123505394	yes|down	1
gene-LOC123510797	LOC123510797	40S ribosomal protein S2	yes|up	1
gene-LOC123514893	LOC123514893	cytochrome P450 3A31-like	yes|down	1
gene-LOC123514300	LOC123514300	uncharacterized LOC123514300, transcript variant X2	yes|up	1
gene-LOC123518548	LOC123518548	ubiquitin domain-containing protein UBFD1-like, transcript variant X1	yes|up	1
gene-LOC123507508	LOC123507508	transcription elongation factor B polypeptide 3-like	yes|down	1
gene-LOC123510311	LOC123510311	oxysterol-binding protein-related protein 8-like, transcript variant X1	yes|down	1
gene-LOC123510310	LOC123510310	uncharacterized LOC123510310	yes|up	1
gene-LOC123517515	LOC123517515	39S ribosomal protein L27, mitochondrial-like	yes|up	1
gene-LOC123503128	LOC123503128	kinesin-like protein KIF3A	yes|down	1
gene-LOC123517510	LOC123517510	cyclin-D1-binding protein 1 homolog	yes|up	1
gene-LOC123517511	LOC123517511	uncharacterized LOC123517511, transcript variant X1	yes|up	1
gene-LOC123504149	LOC123504149	UNC93-like protein, transcript variant X3	yes|down	1
gene-LOC123500433	LOC123500433	putative nuclease HARBI1, transcript variant X2	yes|up	1
gene-LOC123505406	LOC123505406	transmembrane protein 18-like, transcript variant X2	yes|up	1
gene-LOC123501257	LOC123501257	39S ribosomal protein L21, mitochondrial-like, transcript variant X1	yes|up	1
gene-LOC123506574	LOC123506574	translationally-controlled tumor protein homolog	yes|up	1
gene-LOC123506575	LOC123506575	uncharacterized LOC123506575, transcript variant X1	yes|up	1
gene-LOC123501253	LOC123501253	period circadian protein-like, transcript variant X1	yes|down	1
gene-LOC123503825	LOC123503825	1-phosphatidylinositol 3-phosphate 5-kinase-like, transcript variant X2	yes|down	1
gene-LOC123506571	LOC123506571	troponin C-like, transcript variant X1	yes|down	1
gene-LOC123513682	LOC123513682	probable cationic amino acid transporter, transcript variant X1	yes|down	1
gene-LOC123505465	LOC123505465	40S ribosomal protein S15-like	yes|up	1
gene-LOC123513680	LOC123513680	ADP-ribosylation factor-like protein 16, transcript variant X1	yes|down	1
gene-LOC123504025	LOC123504025	uncharacterized LOC123504025	yes|down	1
gene-LOC123520168	LOC123520168	ubiquitin-like-conjugating enzyme ATG10, transcript variant X1	yes|up	1
gene-LOC123498136	LOC123498136	guanylate cyclase 32E-like	yes|down	1
gene-LOC123510423	LOC123510423	BTB/POZ domain-containing protein KCTD20-like, transcript variant X7	yes|down	1
gene-LOC123505467	LOC123505467	neuronal acetylcholine receptor subunit alpha-7-like, transcript variant X4	yes|down	1
gene-LOC123511825	LOC123511825	uncharacterized LOC123511825	yes|down	1
gene-LOC123511826	LOC123511826	inter-alpha-trypsin inhibitor heavy chain H1-like	yes|down	1
gene-LOC123517332	LOC123517332	ubiquitin-conjugating enzyme E2 T-like, transcript variant X2	yes|up	1
gene-LOC123509467	LOC123509467	low-density lipoprotein receptor-related protein 6-like	yes|down	1
gene-LOC123517331	LOC123517331	huntingtin-interacting protein 1-related protein-like, transcript variant X1	yes|up	1
gene-LOC123510221	LOC123510221	transmembrane protease serine 9-like	yes|down	1
gene-LOC123517208	LOC123517208	putative sodium-dependent multivitamin transporter, transcript variant X1	yes|up	1
gene-LOC123504029	LOC123504029	neurochondrin homolog, transcript variant X1	yes|up	1
gene-LOC123515413	LOC123515413	mucosa-associated lymphoid tissue lymphoma translocation protein 1-like	yes|up	1
gene-LOC123517202	LOC123517202	uncharacterized LOC123517202	yes|up	1
gene-LOC123517206	LOC123517206	fat-like cadherin-related tumor suppressor homolog	yes|down	1
gene-LOC123517207	LOC123517207	uncharacterized LOC123517207	yes|up	1
gene-LOC123517204	LOC123517204	uncharacterized LOC123517204, transcript variant X1	yes|up	1
gene-LOC123518145	LOC123518145	collectin-12-like, transcript variant X1	yes|down	1
gene-LOC123513049	LOC123513049	probable protein BRICK1-A	yes|up	1
gene-LOC123501097	LOC123501097	uncharacterized LOC123501097	yes|up	1
gene-LOC123501091	LOC123501091	microtubule-associated proteins 1A/1B light chain 3C-like, transcript variant X1	yes|down	1
gene-LOC123505187	LOC123505187	60S ribosomal export protein NMD3-like	yes|up	1
gene-LOC123509390	LOC123509390	uncharacterized LOC123509390, transcript variant X1	yes|up	1
gene-LOC123501098	LOC123501098	uncharacterized LOC123501098, transcript variant X1	yes|down	1
gene-LOC123498598	LOC123498598	protein MON2 homolog, transcript variant X1	yes|down	1
gene-LOC123507710	LOC123507710	beta-1,3-galactosyltransferase 5-like	yes|up	1
gene-LOC123498816	LOC123498816	NEDD8-conjugating enzyme Ubc12-like	yes|up	1
gene-LOC123499324	LOC123499324	uncharacterized abhydrolase domain-containing protein DDB_G0269086-like, transcript variant X1	yes|down	1
gene-LOC123510263	LOC123510263	uncharacterized LOC123510263, transcript variant X1	yes|up	1
gene-LOC123509088	LOC123509088	uncharacterized LOC123509088	yes|up	1
gene-LOC123501060	LOC123501060	protein big brother-like	yes|down	1
gene-LOC123509124	LOC123509124	uncharacterized LOC123509124	yes|down	1
gene-LOC123504757	LOC123504757	late histone H1-like	yes|up	1
gene-LOC123520569	LOC123520569	RING finger protein unkempt homolog, transcript variant X1	yes|down	1
gene-LOC123506179	LOC123506179	peptidyl-prolyl cis-trans isomerase FKBP62-like	yes|up	1
gene-LOC123520563	LOC123520563	uncharacterized LOC123520563	yes|up	1
gene-LOC123520562	LOC123520562	pre-mRNA-splicing factor RBM22-like	yes|down	1
gene-LOC123501384	LOC123501384	ubiA prenyltransferase domain-containing protein 1 homolog, transcript variant X2	yes|down	1
gene-LOC123500367	LOC123500367	extensin-like	yes|up	1
gene-LOC123520567	LOC123520567	uncharacterized LOC123520567, transcript variant X1	yes|up	1
gene-LOC123520769	LOC123520769	tyrosine-protein phosphatase Lar-like, transcript variant X2	yes|up	1
gene-LOC123512484	LOC123512484	myb-related transcription factor, partner of profilin-like	yes|up	1
gene-LOC123505577	LOC123505577	RNA-binding protein 28-like	yes|up	1
gene-LOC123520762	LOC123520762	uncharacterized LOC123520762, transcript variant X1	yes|up	1
gene-LOC123505578	LOC123505578	uncharacterized LOC123505578, transcript variant X1	yes|up	1
gene-LOC123501890	LOC123501890	tripartite motif-containing protein 3-like	yes|down	1
gene-LOC123501893	LOC123501893	probable tubulin polyglutamylase TTLL2, transcript variant X1	yes|up	1
gene-LOC123499268	LOC123499268	uncharacterized LOC123499268	yes|up	1
gene-LOC123515045	LOC123515045	jerky protein homolog-like	yes|up	1
gene-LOC123516137	LOC123516137	uncharacterized LOC123516137	yes|up	1
gene-LOC123516136	LOC123516136	ecdysone receptor-like, transcript variant X2	yes|up	1
gene-LOC123499266	LOC123499266	uncharacterized LOC123499266, transcript variant X1	yes|up	1
gene-LOC123520780	LOC123520780	trissin receptor-like, transcript variant X1	yes|up	1
gene-LOC123520782	LOC123520782	WD repeat-containing protein 70-like, transcript variant X1	yes|up	1
gene-LOC123502389	LOC123502389	uncharacterized LOC123502389, transcript variant X1	yes|up	1
gene-LOC123502388	LOC123502388	uncharacterized LOC123502388, transcript variant X1	yes|up	1
gene-LOC123520787	LOC123520787	zwei Ig domain protein zig-8-like, transcript variant X2	yes|down	1
gene-LOC123506792	LOC123506792	stress response protein NST1-like	yes|down	1
gene-LOC123499065	LOC123499065	lysine-specific demethylase 5A-like, transcript variant X1	yes|up	1
gene-LOC123520305	LOC123520305	ankyrin repeat and KH domain-containing protein mask-like, transcript variant X2	yes|down	1
gene-LOC123509492	LOC123509492	copine-8-like, transcript variant X1	yes|down	1
gene-LOC123506710	LOC123506710	uncharacterized LOC123506710	yes|up	1
gene-LOC123520302	LOC123520302	putative methyltransferase DDB_G0268948, transcript variant X3	yes|up	1
gene-LOC123518095	LOC123518095	single insulin-like growth factor-binding domain protein-2, transcript variant X1	yes|down	1
gene-LOC123512159	LOC123512159	uncharacterized LOC123512159, transcript variant X1	yes|up	1
gene-LOC123509123	LOC123509123	lysoplasmalogenase-like protein TMEM86A	yes|down	1
gene-LOC123507153	LOC123507153	uncharacterized LOC123507153, transcript variant X2	yes|down	1
gene-LOC123502471	LOC123502471	uncharacterized LOC123502471	yes|down	1
gene-LOC123507622	LOC123507622	cytosolic carboxypeptidase-like protein 5, transcript variant X5	yes|down	1
gene-LOC123502477	LOC123502477	uncharacterized LOC123502477	yes|down	1
gene-LOC123507624	LOC123507624	protein unzipped-like, transcript variant X4	yes|down	1
gene-LOC123507627	LOC123507627	signal recognition particle receptor subunit beta-like	yes|down	1
gene-LOC123507626	LOC123507626	sesquipedalian-1-like	yes|down	1
gene-LOC123503386	LOC123503386	uncharacterized LOC123503386, transcript variant X1	yes|up	1
gene-LOC123503384	LOC123503384	uncharacterized LOC123503384	yes|up	1
gene-LOC123499408	LOC123499408	uncharacterized LOC123499408	yes|down	1
gene-LOC123499404	LOC123499404	alkylated DNA repair protein alkB homolog 8-like, transcript variant X1	yes|down	1
gene-LOC123499407	LOC123499407	V-type proton ATPase subunit F-like	yes|up	1
gene-LOC123507378	LOC123507378	zinc finger protein 771-like, transcript variant X1	yes|up	1
gene-LOC123516478	LOC123516478	uncharacterized LOC123516478, transcript variant X2	yes|up	1
gene-LOC123499403	LOC123499403	A disintegrin and metalloproteinase with thrombospondin motifs 6-like	yes|down	1
gene-LOC123503389	LOC123503389	ribose-5-phosphate isomerase-like, transcript variant X1	yes|up	1
gene-LOC123502492	LOC123502492	uncharacterized LOC123502492	yes|up	1
gene-LOC123510889	LOC123510889	protein PET117 homolog, mitochondrial-like, transcript variant X1	yes|up	1
gene-LOC123506000	LOC123506000	uncharacterized LOC123506000	yes|up	1
gene-LOC123507539	LOC123507539	Krueppel-like factor 12, transcript variant X2	yes|down	1
gene-LOC123506007	LOC123506007	titin homolog	yes|down	1
gene-LOC123507027	LOC123507027	uncharacterized LOC123507027	yes|down	1
gene-LOC123507025	LOC123507025	uncharacterized LOC123507025, transcript variant X2	yes|down	1
gene-LOC123506009	LOC123506009	transcription intermediary factor 1-alpha-like	yes|down	1
gene-LOC123516472	LOC123516472	probable palmitoyltransferase ZDHHC24, transcript variant X2	yes|up	1
gene-LOC123503014	LOC123503014	actin-3, muscle-specific-like	yes|down	1
gene-LOC123503015	LOC123503015	actin-3, muscle-specific-like	yes|down	1
gene-LOC123516009	LOC123516009	O-glucosyltransferase rumi homolog	yes|up	1
gene-LOC123516473	LOC123516473	insulin receptor substrate 1-like, transcript variant X1	yes|down	1
gene-LOC123516002	LOC123516002	protein DENND6A-like	yes|up	1
gene-LOC123503018	LOC123503018	actin, muscle-like	yes|down	1
gene-LOC123503019	LOC123503019	actin-3, muscle-specific-like	yes|down	1
gene-LOC123504944	LOC123504944	L-sorbose 1-dehydrogenase-like	yes|down	1
gene-LOC123499779	LOC123499779	probable nuclear hormone receptor HR38, transcript variant X1	yes|down	1
gene-LOC123499319	LOC123499319	uncharacterized LOC123499319, transcript variant X1	yes|up	1
gene-LOC123507474	LOC123507474	epidermal growth factor receptor substrate 15-like 1, transcript variant X1	yes|down	1
gene-LOC123515686	LOC123515686	6-pyruvoyl tetrahydrobiopterin synthase-like	yes|up	1
gene-LOC123515681	LOC123515681	uncharacterized LOC123515681	yes|up	1
gene-LOC123516795	LOC123516795	60S ribosomal protein L18a-like	yes|up	1
gene-LOC123505138	LOC123505138	sodium/potassium/calcium exchanger Nckx30C-like, transcript variant X10	yes|down	1
gene-LOC123519549	LOC123519549	ribonuclease kappa-like	yes|up	1
gene-LOC123519095	LOC123519095	uncharacterized LOC123519095	yes|down	1
gene-LOC123519094	LOC123519094	uncharacterized LOC123519094, transcript variant X2	yes|up	1
gene-LOC123519545	LOC123519545	proteoglycan 4-like, transcript variant X1	yes|down	1
gene-LOC123519090	LOC123519090	V-type proton ATPase 16 kDa proteolipid subunit	yes|down	1
gene-LOC123502728	LOC123502728	uncharacterized LOC123502728, transcript variant X1	yes|down	1
gene-LOC123502651	LOC123502651	coiled-coil-helix-coiled-coil-helix domain-containing protein 1-like, transcript variant X2	yes|up	1
gene-LOC123502650	LOC123502650	WD repeat-containing protein 47-like	yes|down	1
gene-LOC123508139	LOC123508139	long-chain-fatty-acid--CoA ligase 4-like, transcript variant X1	yes|down	1
gene-LOC123516774	LOC123516774	uncharacterized LOC123516774	yes|up	1
gene-LOC123507449	LOC123507449	forkhead box protein B2-like, transcript variant X1	yes|up	1
gene-LOC123516489	LOC123516489	RNA polymerase II transcriptional coactivator-like	yes|up	1
gene-LOC123503705	LOC123503705	28S ribosomal protein S35, mitochondrial-like	yes|up	1
gene-LOC123515969	LOC123515969	protein phosphatase PTC7 homolog	yes|up	1
gene-LOC123516647	LOC123516647	2-oxoglutarate and iron-dependent oxygenase domain-containing protein 3-like	yes|up	1
gene-LOC123512329	LOC123512329	cell adhesion molecule 1-like, transcript variant X2	yes|down	1
gene-LOC123516317	LOC123516317	KS1 protein-like	yes|up	1
gene-LOC123510952	LOC123510952	paramyosin, long form-like, transcript variant X1	yes|down	1
gene-LOC123499086	LOC123499086	structural maintenance of chromosomes protein 6-like	yes|up	1
gene-LOC123515440	LOC123515440	cubilin-like	yes|down	1
gene-LOC123516318	LOC123516318	uncharacterized LOC123516318	yes|up	1
gene-LOC123512326	LOC123512326	uncharacterized LOC123512326	yes|down	1
gene-LOC123510958	LOC123510958	collagen alpha-1(I) chain-like, transcript variant X1	yes|up	1
gene-LOC123514649	LOC123514649	putative nuclease HARBI1	yes|up	1
gene-LOC123498852	LOC123498852	beta-sarcoglycan-like	yes|up	1
gene-LOC123514641	LOC123514641	ankyrin-1-like	yes|down	1
gene-LOC123507840	LOC123507840	uncharacterized LOC123507840	yes|up	1
gene-LOC123514644	LOC123514644	leucine-rich repeats and immunoglobulin-like domains protein 1, transcript variant X2	yes|down	1
gene-LOC123501414	LOC123501414	uncharacterized LOC123501414, transcript variant X3	yes|down	1
gene-LOC123509668	LOC123509668	8-oxo-dGDP phosphatase NUDT18-like, transcript variant X3	yes|down	1
gene-LOC123509667	LOC123509667	ataxin-7-like protein 3, transcript variant X1	yes|down	1
gene-LOC123501419	LOC123501419	putative nuclease HARBI1, transcript variant X1	yes|up	1
gene-LOC123503528	LOC123503528	enoyl-CoA delta isomerase 2-like, transcript variant X3	yes|up	1
gene-LOC123509664	LOC123509664	major facilitator superfamily domain-containing protein 6-like	yes|down	1
gene-LOC123509663	LOC123509663	GTPase HRas	yes|down	1
gene-LOC123516862	LOC123516862	serine/threonine-protein kinase Sgk2-like, transcript variant X1	yes|up	1
gene-LOC123516267	LOC123516267	cyclic AMP-dependent transcription factor ATF-1-like, transcript variant X1	yes|up	1
gene-LOC123508621	LOC123508621	cysteine-rich venom protein-like	yes|down	1
gene-LOC123508622	LOC123508622	alpha-catulin-like, transcript variant X1	yes|down	1
gene-LOC123508623	LOC123508623	tubulin beta chain-like	yes|down	1
gene-LOC123516263	LOC123516263	THUMP domain-containing protein 1-like	yes|up	1
gene-LOC123508625	LOC123508625	transcription elongation factor SPT6-like	yes|down	1
gene-LOC123516261	LOC123516261	mitochondrial RNA pseudouridine synthase RPUSD4-like	yes|up	1
gene-LOC123508627	LOC123508627	cholinephosphotransferase 1-like, transcript variant X1	yes|down	1
gene-LOC123509713	LOC123509713	ATP-dependent RNA helicase DHX30-like	yes|down	1
gene-LOC123509711	LOC123509711	uncharacterized LOC123509711, transcript variant X1	yes|up	1
gene-LOC123509862	LOC123509862	uncharacterized LOC123509862	yes|up	1
gene-LOC123509717	LOC123509717	uncharacterized LOC123509717, transcript variant X1	yes|up	1
gene-LOC123504544	LOC123504544	putative uncharacterized protein DDB_G0292292, transcript variant X2	yes|down	1
gene-LOC123504899	LOC123504899	39S ribosomal protein L41, mitochondrial-like	yes|up	1
gene-LOC123519036	LOC123519036	protein KRI1 homolog, transcript variant X1	yes|up	1
gene-LOC123518304	LOC123518304	bifunctional 3'-phosphoadenosine 5'-phosphosulfate synthase-like, transcript variant X1	yes|down	1
gene-LOC123515203	LOC123515203	oocyte zinc finger protein XlCOF15-like, transcript variant X2	yes|up	1
gene-LOC123512924	LOC123512924	activator of basal transcription 1-like	yes|up	1
gene-LOC123518300	LOC123518300	uncharacterized LOC123518300, transcript variant X1	yes|down	1
gene-LOC123512927	LOC123512927	bestrophin-3-like, transcript variant X3	yes|up	1
gene-LOC123502512	LOC123502512	RILP-like protein homolog, transcript variant X1	yes|down	1
gene-LOC123515812	LOC123515812	uncharacterized LOC123515812, transcript variant X2	yes|up	1
gene-LOC123508937	LOC123508937	RING finger protein 121-like	yes|down	1
gene-LOC123501700	LOC123501700	uncharacterized LOC123501700	yes|down	1
gene-LOC123501701	LOC123501701	cytochrome c oxidase assembly factor 3, mitochondrial-like, transcript variant X1	yes|up	1
gene-LOC123502876	LOC123502876	uncharacterized LOC123502876, transcript variant X2	yes|down	1
gene-LOC123502875	LOC123502875	muscle LIM protein Mlp84B-like, transcript variant X1	yes|down	1
gene-LOC123508404	LOC123508404	uncharacterized LOC123508404	yes|up	1
gene-LOC123519436	LOC123519436	ribosome-binding protein 1-like	yes|down	1
gene-LOC123514738	LOC123514738	CD2 antigen cytoplasmic tail-binding protein 2 homolog	yes|up	1
gene-LOC123513827	LOC123513827	lateral signaling target protein 2 homolog, transcript variant X2	yes|up	1
gene-LOC123515662	LOC123515662	uncharacterized LOC123515662, transcript variant X1	yes|down	1
gene-LOC123519894	LOC123519894	uncharacterized LOC123519894	yes|up	1
gene-LOC123515660	LOC123515660	RING finger and CHY zinc finger domain-containing protein 1-like, transcript variant X1	yes|up	1
gene-LOC123515845	LOC123515845	ribosome biogenesis protein BMS1 homolog	yes|up	1
gene-LOC123515842	LOC123515842	orphan steroid hormone receptor 2-like	yes|down	1
gene-LOC123518549	LOC123518549	mediator of RNA polymerase II transcription subunit 27-like, transcript variant X1	yes|up	1
gene-LOC123512812	LOC123512812	F-box only protein 32-like	yes|down	1
gene-LOC123518544	LOC123518544	protein C-ets-2-like, transcript variant X1	yes|down	1
gene-LOC123514246	LOC123514246	uncharacterized LOC123514246, transcript variant X1	yes|up	1
gene-LOC123515668	LOC123515668	glyoxylate/hydroxypyruvate reductase A-like, transcript variant X1	yes|up	1
gene-LOC123518231	LOC123518231	39S ribosomal protein L1, mitochondrial-like	yes|up	1
gene-LOC123518236	LOC123518236	uncharacterized LOC123518236, transcript variant X1	yes|up	1
gene-LOC123504092	LOC123504092	cryptochrome-1-like	yes|down	1
gene-LOC123514792	LOC123514792	bromodomain-containing protein 8-like, transcript variant X1	yes|down	1
gene-LOC123501755	LOC123501755	ataxin-2 homolog	yes|down	1
gene-LOC123515066	LOC123515066	uncharacterized LOC123515066, transcript variant X1	yes|down	1
gene-LOC123501526	LOC123501526	S-adenosylmethionine synthase-like, transcript variant X1	yes|up	1
gene-LOC123509046	LOC123509046	probable sodium/potassium/calcium exchanger CG1090, transcript variant X1	yes|down	1
gene-LOC123509045	LOC123509045	peroxidase-like	yes|down	1
gene-LOC123509044	LOC123509044	cell division cycle 5-like protein	yes|down	1
gene-LOC123520673	LOC123520673	protein tincar-like, transcript variant X1	yes|down	1
gene-LOC123519896	LOC123519896	glyoxal reductase-like, transcript variant X1	yes|up	1
gene-LOC123513214	LOC123513214	Down syndrome cell adhesion molecule-like protein Dscam2, transcript variant X2	yes|up	1
gene-LOC123513217	LOC123513217	Down syndrome cell adhesion molecule-like protein Dscam2, transcript variant X1	yes|down	1
gene-LOC123518051	LOC123518051	SURP and G-patch domain-containing protein 1-like, transcript variant X1	yes|up	1
gene-LOC123518056	LOC123518056	uncharacterized LOC123518056, transcript variant X1	yes|down	1
gene-LOC123510098	LOC123510098	ras-related protein Rab-27A-like	yes|down	1
gene-LOC123511540	LOC123511540	uncharacterized LOC123511540, transcript variant X3	yes|down	1
gene-LOC123509283	LOC123509283	uncharacterized LOC123509283	yes|down	1
gene-LOC123509287	LOC123509287	ankyrin repeat and SOCS box protein 8-like, transcript variant X1	yes|down	1
gene-LOC123518430	LOC123518430	uncharacterized LOC123518430	yes|down	1
gene-LOC123510168	LOC123510168	sodium-coupled neutral amino acid transporter 9-like	yes|down	1
gene-LOC123509914	LOC123509914	uncharacterized LOC123509914	yes|up	1
gene-LOC123510162	LOC123510162	probable chitinase 10	yes|down	1
gene-LOC123510164	LOC123510164	cyclin-dependent kinase 9-like, transcript variant X1	yes|down	1
gene-LOC123510165	LOC123510165	uncharacterized LOC123510165	yes|down	1
gene-LOC123514423	LOC123514423	transmembrane protein 263-like, transcript variant X2	yes|up	1
gene-LOC123514421	LOC123514421	uncharacterized LOC123514421	yes|up	1
gene-LOC123511146	LOC123511146	myocardin-related transcription factor A-like, transcript variant X1	yes|down	1
gene-LOC123514425	LOC123514425	putative zinc finger protein 66, transcript variant X2	yes|down	1
gene-LOC123510764	LOC123510764	uncharacterized LOC123510764, transcript variant X1	yes|down	1
gene-LOC123503579	LOC123503579	cytochrome c oxidase assembly factor 6 homolog, transcript variant X1	yes|up	1
gene-LOC123514429	LOC123514429		yes|up	1
gene-LOC123514428	LOC123514428		yes|up	1
gene-LOC123501677	LOC123501677	tectonin beta-propeller repeat-containing protein 1-like, transcript variant X4	yes|down	1
gene-LOC123513322	LOC123513322	long-chain fatty acid transport protein 4-like, transcript variant X1	yes|up	1
gene-LOC123514400	LOC123514400	meteorin-like protein	yes|up	1
gene-LOC123510867	LOC123510867	protein Wnt-6-like, transcript variant X1	yes|down	1
gene-LOC123501442	LOC123501442	polyphosphoinositide phosphatase-like	yes|down	1
gene-LOC123502091	LOC123502091	uncharacterized LOC123502091	yes|down	1
gene-LOC123519192	LOC123519192	uncharacterized LOC123519192	yes|down	1
gene-LOC123514337	LOC123514337	zinc finger protein ush-like, transcript variant X1	yes|down	1
gene-LOC123511788	LOC123511788	ciliogenesis and planar polarity effector 2-like, transcript variant X4	yes|up	1
gene-LOC123514335	LOC123514335	uncharacterized LOC123514335, transcript variant X2	yes|up	1
gene-LOC123514334	LOC123514334	protein ARV1-like, transcript variant X1	yes|up	1
gene-LOC123514330	LOC123514330	uncharacterized LOC123514330, transcript variant X1	yes|up	1
gene-LOC123511785	LOC123511785	SH3 domain-binding protein 5 homolog, transcript variant X1	yes|down	1
gene-LOC123516255	LOC123516255	uncharacterized LOC123516255	yes|up	1
gene-LOC123511786	LOC123511786	core histone macro-H2A.1-like	yes|down	1
gene-LOC123500428	LOC123500428	uncharacterized LOC123500428	yes|up	1
gene-LOC123505142	LOC123505142	serine/threonine-protein kinase fused-like	yes|up	1
gene-LOC123517522	LOC123517522	mitochondrial mRNA pseudouridine synthase RPUSD3-like, transcript variant X2	yes|up	1
gene-LOC123503572	LOC123503572	importin subunit alpha-7-like	yes|down	1
gene-LOC123505145	LOC123505145	phosphatidate phosphatase LPIN3-like, transcript variant X4	yes|up	1
gene-LOC123520174	LOC123520174	membrane metallo-endopeptidase-like 1, transcript variant X1	yes|down	1
gene-LOC123506548	LOC123506548	adenine phosphoribosyltransferase 1-like, transcript variant X3	yes|up	1
gene-LOC123520173	LOC123520173	E3 ubiquitin-protein ligase RNF168-like, transcript variant X1	yes|down	1
gene-LOC123520171	LOC123520171	GTP-binding nuclear protein Ran-like	yes|up	1
gene-LOC123514939	LOC123514939	protein O-mannose kinase-like, transcript variant X1	yes|up	1
gene-LOC123506547	LOC123506547	tetraspanin-18-like, transcript variant X1	yes|up	1
gene-LOC123506546	LOC123506546	hemicentin-2-like, transcript variant X2	yes|down	1
gene-LOC123501265	LOC123501265	NEDD8-activating enzyme E1 catalytic subunit-like, transcript variant X1	yes|up	1
gene-LOC123510439	LOC123510439	RNA-binding protein 26-like, transcript variant X1	yes|up	1
gene-LOC123498109	LOC123498109	protein pelota-like, transcript variant X1	yes|up	1
gene-LOC123499867	LOC123499867	fatty-acid amide hydrolase 2-A-like	yes|up	1
gene-LOC123510432	LOC123510432	uncharacterized LOC123510432, transcript variant X2	yes|up	1
gene-LOC123510437	LOC123510437		yes|up	1
gene-LOC123515762	LOC123515762	mitogen-activated protein kinase kinase kinase 13-like	yes|down	1
gene-LOC123510546	LOC123510546	uncharacterized LOC123510546	yes|down	1
gene-LOC123510541	LOC123510541	intraflagellar transport protein 140 homolog, transcript variant X1	yes|down	1
gene-LOC123512942	LOC123512942	T-complex protein 11-like protein 1, transcript variant X1	yes|up	1
gene-LOC123516219	LOC123516219	transient receptor potential channel pyrexia-like	yes|down	1
gene-LOC123510549	LOC123510549	LYR motif-containing protein 2-like, transcript variant X1	yes|up	1
gene-LOC123501068	LOC123501068	pollen-specific leucine-rich repeat extensin-like protein 2, transcript variant X3	yes|down	1
gene-LOC123505702	LOC123505702	protein lin-9 homolog, transcript variant X1	yes|down	1
gene-LOC123516600	LOC123516600	potassium voltage-gated channel protein Shal-like, transcript variant X1	yes|down	1
gene-LOC123501061	LOC123501061	hemocyte protein-glutamine gamma-glutamyltransferase-like	yes|down	1
gene-LOC123513034	LOC123513034	uncharacterized LOC123513034	yes|up	1
gene-LOC123517784	LOC123517784	uncharacterized LOC123517784	yes|down	1
gene-LOC123501065	LOC123501065	uncharacterized LOC123501065, transcript variant X2	yes|down	1
gene-LOC123517782	LOC123517782	heterogeneous nuclear ribonucleoprotein K-like, transcript variant X1	yes|up	1
gene-LOC123513032	LOC123513032	protein THEM6-like, transcript variant X1	yes|up	1
gene-LOC123507707	LOC123507707	transmembrane emp24 domain-containing protein 1-like	yes|up	1
gene-LOC123498217	LOC123498217	uncharacterized LOC123498217	yes|down	1
gene-LOC123504475	LOC123504475	nucleoside diphosphate kinase A 2-like	yes|up	1
gene-LOC123507709	LOC123507709	neurexin-1-like, transcript variant X1	yes|down	1
gene-LOC123519673	LOC123519673	uncharacterized LOC123519673, transcript variant X1	yes|up	1
gene-LOC123511964	LOC123511964	integrin alpha-4-like	yes|down	1
gene-LOC123519101	LOC123519101	DNA-directed RNA polymerases I and III subunit RPAC1-like, transcript variant X1	yes|up	1
gene-LOC123504476	LOC123504476	solute carrier family 15 member 4-like	yes|down	1
gene-LOC123517018	LOC123517018	uncharacterized LOC123517018	yes|up	1
gene-LOC123517303	LOC123517303	DDB1- and CUL4-associated factor 5-like, transcript variant X1	yes|up	1
gene-LOC123516599	LOC123516599	endosome/lysosome-associated apoptosis and autophagy regulator family member 2-like, transcript variant X1	yes|down	1
gene-LOC123505366	LOC123505366	glycosyltransferase 1 domain-containing protein 1-like	yes|down	1
gene-LOC123517657	LOC123517657	UDP-galactose/UDP-glucose transporter 7-like, transcript variant X2	yes|up	1
gene-LOC123515528	LOC123515528	BUD13 homolog	yes|down	1
gene-LOC123506493	LOC123506493		yes|down	1
gene-LOC123506140	LOC123506140	uncharacterized LOC123506140	yes|down	1
gene-LOC123513140	LOC123513140	uncharacterized LOC123513140, transcript variant X2	yes|down	1
gene-LOC123513142	LOC123513142	exonuclease 3'-5' domain-containing protein 2-like, transcript variant X2	yes|down	1
gene-LOC123505561	LOC123505561	hemicentin-1-like	yes|down	1
gene-LOC123505562	LOC123505562	Bloom syndrome protein homolog, transcript variant X1	yes|down	1
gene-LOC123520772	LOC123520772	voltage-gated hydrogen channel 1-like, transcript variant X1	yes|up	1
gene-LOC123498671	LOC123498671	uncharacterized LOC123498671	yes|down	1
gene-LOC123516128	LOC123516128	endocuticle structural glycoprotein SgAbd-2-like, transcript variant X2	yes|up	1
gene-LOC123498677	LOC123498677	dynein-1-alpha heavy chain, flagellar inner arm I1 complex-like, transcript variant X1	yes|down	1
gene-LOC123516125	LOC123516125	uncharacterized LOC123516125, transcript variant X1	yes|down	1
gene-LOC123516127	LOC123516127	translation machinery-associated protein 16-like	yes|up	1
gene-LOC123499275	LOC123499275	uncharacterized LOC123499275	yes|up	1
gene-LOC123501847	LOC123501847	tubby-related protein 4-like	yes|down	1
gene-LOC123498071	LOC123498071	protein LZIC-like, transcript variant X3	yes|up	1
gene-LOC123499078	LOC123499078	peptide deformylase, mitochondrial-like, transcript variant X1	yes|up	1
gene-LOC123501842	LOC123501842	uncharacterized LOC123501842	yes|down	1
gene-LOC123506646	LOC123506646	uncharacterized LOC123506646	yes|down	1
gene-LOC123505847	LOC123505847	exonuclease 1-like, transcript variant X1	yes|up	1
gene-LOC123502390	LOC123502390	uncharacterized LOC123502390, transcript variant X1	yes|down	1
gene-LOC123499674	LOC123499674	glycogen [starch] synthase-like	yes|up	1
gene-LOC123499675	LOC123499675	uncharacterized LOC123499675	yes|up	1
gene-LOC123520318	LOC123520318	nascent polypeptide-associated complex subunit alpha, muscle-specific form-like	yes|up	1
gene-LOC123505844	LOC123505844	transmembrane 7 superfamily member 3-like, transcript variant X1	yes|down	1
gene-LOC123502266	LOC123502266		yes|down	1
gene-LOC123519620	LOC123519620	uncharacterized LOC123519620	yes|down	1
gene-LOC123517560	LOC123517560	transmembrane protein 258-like	yes|up	1
gene-LOC123506726	LOC123506726	iron-sulfur cluster co-chaperone protein HscB-like	yes|up	1
gene-LOC123507147	LOC123507147	homeobox protein Meis1-like, transcript variant X1	yes|down	1
gene-LOC123507636	LOC123507636	plasma membrane calcium-transporting ATPase 2-like, transcript variant X3	yes|down	1
gene-LOC123502462	LOC123502462	serine protease nudel-like	yes|up	1
gene-LOC123516012	LOC123516012	delta(24)-sterol reductase-like, transcript variant X3	yes|up	1
gene-LOC123516014	LOC123516014	ras-related protein Rab-9A-like, transcript variant X14	yes|up	1
gene-LOC123520312	LOC123520312	CDGSH iron-sulfur domain-containing protein 3, mitochondrial-like, transcript variant X2	yes|up	1
gene-LOC123506926	LOC123506926	mucin-12-like	yes|down	1
gene-LOC123506921	LOC123506921	galactoside alpha-(1,2)-fucosyltransferase 2-like, transcript variant X1	yes|up	1
gene-LOC123506920	LOC123506920	major facilitator superfamily domain-containing protein 6-A-like, transcript variant X2	yes|down	1
gene-LOC123508894	LOC123508894	uncharacterized LOC123508894, transcript variant X1	yes|up	1
gene-LOC123516606	LOC123516606	uncharacterized LOC123516606, transcript variant X1	yes|up	1
gene-LOC123510897	LOC123510897	actin-related protein 2/3 complex subunit 1A-B-like	yes|up	1
gene-LOC123512466	LOC123512466	signal recognition particle 9 kDa protein-like	yes|up	1
gene-LOC123502486	LOC123502486	uncharacterized LOC123502486	yes|up	1
gene-LOC123510893	LOC123510893	ATP synthase subunit C lysine N-methyltransferase-like	yes|up	1
gene-LOC123502485	LOC123502485	uncharacterized LOC123502485	yes|up	1
gene-LOC123507804	LOC123507804	probable cytosolic iron-sulfur protein assembly protein CIAO1	yes|up	1
gene-LOC123506037	LOC123506037	60S ribosomal protein L14-like, transcript variant X1	yes|up	1
gene-LOC123502954	LOC123502954	disintegrin and metalloproteinase domain-containing protein 10-like	yes|down	1
gene-LOC123506030	LOC123506030	chromodomain-helicase-DNA-binding protein Mi-2 homolog	yes|down	1
gene-LOC123502002	LOC123502002	uncharacterized LOC123502002	yes|down	1
gene-LOC123507523	LOC123507523	mismatch repair endonuclease PMS2-like	yes|down	1
gene-LOC123507031	LOC123507031	uncharacterized LOC123507031	yes|down	1
gene-LOC123513842	LOC123513842	F-box/LRR-repeat protein 14-like, transcript variant X3	yes|up	1
gene-LOC123513846	LOC123513846	alpha-N-acetylgalactosaminidase-like	yes|up	1
gene-LOC123503023	LOC123503023		yes|down	1
gene-LOC123507221	LOC123507221	uncharacterized LOC123507221	yes|up	1
gene-LOC123503021	LOC123503021	actin, muscle-like	yes|down	1
gene-LOC123503020	LOC123503020		yes|down	1
gene-LOC123503027	LOC123503027	actin, muscle-like	yes|down	1
gene-LOC123503024	LOC123503024	actin, muscle-like	yes|down	1
gene-LOC123504954	LOC123504954	maestro heat-like repeat-containing protein family member 1, transcript variant X1	yes|down	1
gene-LOC123499301	LOC123499301	solute carrier family 12 member 3-like, transcript variant X2	yes|down	1
gene-LOC123504952	LOC123504952	60S ribosomal protein L31-like, transcript variant X2	yes|up	1
gene-LOC123499304	LOC123499304	RNA-binding motif protein, X-linked 2-like	yes|up	1
gene-LOC123499309	LOC123499309	uncharacterized LOC123499309, transcript variant X1	yes|up	1
gene-LOC123512460	LOC123512460	mitochondrial inner membrane protease subunit 1-like, transcript variant X1	yes|up	1
gene-LOC123504959	LOC123504959	40S ribosomal protein S25-like	yes|up	1
gene-LOC123502738	LOC123502738	transmembrane protein 43 homolog	yes|down	1
gene-LOC123508092	LOC123508092	ADP-ribosylation factor 1, transcript variant X5	yes|up	1
gene-LOC123508090	LOC123508090	tRNA (adenine(58)-N(1))-methyltransferase catalytic subunit TRMT61A-like, transcript variant X1	yes|up	1
gene-LOC123508097	LOC123508097	3'-5' ssDNA/RNA exonuclease TatD-like, transcript variant X1	yes|up	1
gene-LOC123520490	LOC123520490	E3 ubiquitin-protein ligase lubel-like, transcript variant X1	yes|down	1
gene-LOC123502730	LOC123502730	uncharacterized LOC123502730	yes|down	1
gene-LOC123516784	LOC123516784	cell cycle control protein 50A-like, transcript variant X1	yes|up	1
gene-LOC123516785	LOC123516785	GATOR complex protein WDR24-like, transcript variant X1	yes|down	1
gene-LOC123516787	LOC123516787	luciferin sulfotransferase-like, transcript variant X1	yes|up	1
gene-LOC123508453	LOC123508453	oxytocin receptor-like	yes|up	1
gene-LOC123507631	LOC123507631	glutathione S-transferase kappa 1-like	yes|up	1
gene-LOC123502640	LOC123502640	vacuolar protein sorting-associated protein 53 homolog	yes|up	1
gene-LOC123516491	LOC123516491	uncharacterized protein DDB_G0286447-like	yes|up	1
gene-LOC123503739	LOC123503739	40S ribosomal protein S5, transcript variant X1	yes|up	1
gene-LOC123503738	LOC123503738	uncharacterized LOC123503738, transcript variant X6	yes|up	1
gene-LOC123503737	LOC123503737	forkhead box protein O-like	yes|down	1
gene-LOC123503733	LOC123503733	cyclin-dependent kinases regulatory subunit-like	yes|up	1
gene-LOC123508323	LOC123508323	nephrin-like, transcript variant X3	yes|down	1
gene-LOC123515809	LOC123515809	uncharacterized LOC123515809	yes|down	1
gene-LOC123504423	LOC123504423	translin-associated factor X-interacting protein 1-like	yes|down	1
gene-LOC123516302	LOC123516302	uncharacterized LOC123516302, transcript variant X2	yes|up	1
gene-LOC123503288	LOC123503288	phosphoribosyl pyrophosphate synthase-associated protein 1-like, transcript variant X5	yes|down	1
gene-LOC123519363	LOC123519363	calcium/calmodulin-dependent protein kinase kinase 1-like, transcript variant X1	yes|down	1
gene-LOC123497997	LOC123497997	protein YIPF3-like	yes|up	1
gene-LOC123515474	LOC123515474	GATA zinc finger domain-containing protein 14-like, transcript variant X1	yes|up	1
gene-LOC123503281	LOC123503281	KAT8 regulatory NSL complex subunit 1-like, transcript variant X1	yes|down	1
gene-LOC123501693	LOC123501693	uncharacterized LOC123501693	yes|up	1
gene-LOC123503265	LOC123503265	integral membrane protein GPR155-like, transcript variant X1	yes|down	1
gene-LOC123498842	LOC123498842	serine/threonine-protein kinase RIO2-like	yes|up	1
gene-LOC123501699	LOC123501699	heat shock protein HSP 90-alpha-like, transcript variant X1	yes|down	1
gene-LOC123498841	LOC123498841	transient receptor potential channel pyrexia-like, transcript variant X1	yes|down	1
gene-LOC123514651	LOC123514651	5-hydroxytryptamine receptor 1-like, transcript variant X2	yes|down	1
gene-LOC123507850	LOC123507850	ly-6/neurotoxin-like protein 1, transcript variant X1	yes|down	1
gene-LOC123514653	LOC123514653	probable phospholipid-transporting ATPase IM	yes|down	1
gene-LOC123503517	LOC123503517	uncharacterized LOC123503517, transcript variant X2	yes|up	1
gene-LOC123509102	LOC123509102	lethal(2) giant larvae protein homolog 1-like	yes|down	1
gene-LOC123508275	LOC123508275	FAD-dependent oxidoreductase domain-containing protein 1-like, transcript variant X1	yes|up	1
gene-LOC123503514	LOC123503514	uncharacterized LOC123503514, transcript variant X1	yes|up	1
gene-LOC123501460	LOC123501460	serine protease inhibitor dipetalogastin-like	yes|down	1
gene-LOC123509103	LOC123509103	nascent polypeptide-associated complex subunit alpha, muscle-specific form-like, transcript variant X1	yes|down	1
gene-LOC123516872	LOC123516872	malonyl-CoA decarboxylase, mitochondrial-like, transcript variant X1	yes|down	1
gene-LOC123501468	LOC123501468	retinoic acid receptor alpha-A-like, transcript variant X10	yes|down	1
gene-LOC123503264	LOC123503264	E3 ubiquitin-protein ligase TTC3-like, transcript variant X1	yes|down	1
gene-LOC123516278	LOC123516278	splicing factor YJU2-like	yes|up	1
gene-LOC123516279	LOC123516279	tyrosine-protein phosphatase non-receptor type 2-like, transcript variant X1	yes|up	1
gene-LOC123503601	LOC123503601	serine/threonine/tyrosine-interacting protein B-like, transcript variant X1	yes|up	1
gene-LOC123503600	LOC123503600	coiled-coil domain-containing protein 97-like	yes|up	1
gene-LOC123503607	LOC123503607	USP6 N-terminal-like protein, transcript variant X1	yes|down	1
gene-LOC123503354	LOC123503354	uncharacterized LOC123503354	yes|up	1
gene-LOC123519558	LOC123519558	transmembrane protein 11, mitochondrial-like	yes|up	1
gene-LOC123508878	LOC123508878	zinc finger protein 48-like	yes|up	1
gene-LOC123516273	LOC123516273	TM2 domain-containing protein 3-like	yes|up	1
gene-LOC123504556	LOC123504556	uncharacterized LOC123504556	yes|up	1
gene-LOC123504557	LOC123504557	helicase POLQ-like, transcript variant X1	yes|down	1
gene-LOC123516276	LOC123516276	uncharacterized LOC123516276, transcript variant X1	yes|up	1
gene-LOC123517506	LOC123517506	EKC/KEOPS complex subunit TP53RK-like	yes|up	1
gene-LOC123504398	LOC123504398	transmembrane protein 129-like, transcript variant X1	yes|down	1
gene-LOC123504399	LOC123504399	probable ribosome biogenesis protein RLP24	yes|up	1
gene-LOC123511204	LOC123511204	mucin-17-like	yes|down	1
gene-LOC123511205	LOC123511205	Fanconi anemia group I protein-like, transcript variant X2	yes|down	1
gene-LOC123504397	LOC123504397	uncharacterized LOC123504397	yes|up	1
gene-LOC123512959	LOC123512959	serine--tRNA synthetase-like protein Slimp	yes|up	1
gene-LOC123511201	LOC123511201	kinesin-like protein KIF2A, transcript variant X1	yes|down	1
gene-LOC123500396	LOC123500396	uncharacterized LOC123500396	yes|down	1
gene-LOC123516502	LOC123516502	copper homeostasis protein CutC-like, transcript variant X1	yes|up	1
gene-LOC123508808	LOC123508808	mitochondrial import inner membrane translocase subunit TIM14-like	yes|up	1
gene-LOC123503475	LOC123503475	dnaJ homolog subfamily C member 30, mitochondrial-like	yes|up	1
gene-LOC123508470	LOC123508470	microtubule-associated protein futsch-like	yes|down	1
gene-LOC123499413	LOC123499413	enoyl-CoA hydratase domain-containing protein 3, mitochondrial-like, transcript variant X1	yes|up	1
gene-LOC123519428	LOC123519428	GRIP and coiled-coil domain-containing protein 2-like	yes|down	1
gene-LOC123518936	LOC123518936	uncharacterized LOC123518936, transcript variant X2	yes|up	1
gene-LOC123515639	LOC123515639	sodium- and chloride-dependent glycine transporter 2-like	yes|down	1
gene-LOC123519425	LOC123519425	receptor-binding cancer antigen expressed on SiSo cells-like, transcript variant X2	yes|down	1
gene-LOC123516507	LOC123516507	pyridoxal phosphate homeostasis protein-like, transcript variant X1	yes|up	1
gene-LOC123519886	LOC123519886	collectin-12-like	yes|up	1
gene-LOC123519335	LOC123519335	telomere-associated protein RIF1-like	yes|down	1
gene-LOC123515655	LOC123515655	uncharacterized LOC123515655, transcript variant X7	yes|up	1
gene-LOC123519885	LOC123519885	sodium/bile acid cotransporter-like, transcript variant X1	yes|up	1
gene-LOC123519882	LOC123519882	uncharacterized LOC123519882	yes|up	1
gene-LOC123519883	LOC123519883	uncharacterized LOC123519883	yes|up	1
gene-LOC123519880	LOC123519880	uncharacterized LOC123519880, transcript variant X1	yes|up	1
gene-LOC123519881	LOC123519881	dihydrofolate reductase-like, transcript variant X1	yes|up	1
gene-LOC123509678	LOC123509678	protein FAM214A-like	yes|up	1
gene-LOC123504777	LOC123504777	general transcription and DNA repair factor IIH helicase subunit XPB-like	yes|up	1
gene-LOC123514785	LOC123514785	TFIIA-alpha and beta-like factor, transcript variant X1	yes|up	1
gene-LOC123515876	LOC123515876	uncharacterized LOC123515876	yes|down	1
gene-LOC123504080	LOC123504080	uncharacterized LOC123504080	yes|down	1
gene-LOC123515098	LOC123515098	uncharacterized LOC123515098	yes|up	1
gene-LOC123514253	LOC123514253	uncharacterized LOC123514253	yes|up	1
gene-LOC123511374	LOC123511374	uncharacterized LOC123511374	yes|up	1
gene-LOC123509889	LOC123509889	uncharacterized LOC123509889	yes|down	1
gene-LOC123514257	LOC123514257	surfeit locus protein 6 homolog	yes|up	1
gene-LOC123511378	LOC123511378	peptidyl-prolyl cis-trans isomerase CYP21-2-like, transcript variant X1	yes|down	1
gene-LOC123504617	LOC123504617	uncharacterized LOC123504617, transcript variant X1	yes|down	1
gene-LOC123515096	LOC123515096	uncharacterized LOC123515096, transcript variant X1	yes|up	1
gene-LOC123509058	LOC123509058	uncharacterized LOC123509058, transcript variant X1	yes|down	1
gene-LOC123518595	LOC123518595	protein-lysine N-methyltransferase EEF2KMT-like, transcript variant X1	yes|up	1
gene-LOC123501110	LOC123501110	glutamate receptor ionotropic, NMDA 2B-like, transcript variant X1	yes|down	1
gene-LOC123515895	LOC123515895	intraflagellar transport protein 88 homolog, transcript variant X1	yes|down	1
gene-LOC123515897	LOC123515897	uncharacterized LOC123515897, transcript variant X1	yes|up	1
gene-LOC123515898	LOC123515898	eukaryotic translation initiation factor 1A, Y-chromosomal-like	yes|up	1
gene-LOC123509053	LOC123509053	uncharacterized LOC123509053, transcript variant X1	yes|down	1
gene-LOC123509055	LOC123509055	uncharacterized LOC123509055	yes|up	1
gene-LOC123518598	LOC123518598	putative transcription factor SPT20 homolog-like 2	yes|down	1
gene-LOC123518066	LOC123518066	uncharacterized LOC123518066	yes|up	1
gene-LOC123518065	LOC123518065	uncharacterized LOC123518065	yes|up	1
gene-LOC123513203	LOC123513203	dnaJ homolog subfamily C member 13-like, transcript variant X3	yes|up	1
gene-LOC123509291	LOC123509291	cell wall protein DAN4-like	yes|down	1
gene-LOC123511554	LOC123511554	zinc finger protein 888-like, transcript variant X1	yes|up	1
gene-LOC123511555	LOC123511555	structural maintenance of chromosomes protein 1A-like	yes|down	1
gene-LOC123520115	LOC123520115	putative thiosulfate sulfurtransferase, mitochondrial	yes|up	1
gene-LOC123518444	LOC123518444	fucose mutarotase-like	yes|up	1
gene-LOC123504176	LOC123504176	pre-mRNA-processing factor 17-like, transcript variant X1	yes|up	1
gene-LOC123509901	LOC123509901	uncharacterized LOC123509901, transcript variant X4	yes|down	1
gene-LOC123518117	LOC123518117	peroxisomal trans-2-enoyl-CoA reductase-like, transcript variant X4	yes|up	1
gene-LOC123518443	LOC123518443	uncharacterized LOC123518443	yes|down	1
gene-LOC123518119	LOC123518119	juvenile hormone esterase-like	yes|up	1
gene-LOC123510153	LOC123510153	putative GATA zinc finger domain-containing protein 25	yes|up	1
gene-LOC123514234	LOC123514234	protein DGCR6-like, transcript variant X1	yes|up	1
gene-LOC123510150	LOC123510150	elongation factor 1-delta-like, transcript variant X1	yes|up	1
gene-LOC123511157	LOC123511157	uncharacterized LOC123511157	yes|down	1
gene-LOC123504852	LOC123504852	oxidoreductase HTATIP2-like	yes|down	1
gene-LOC123511158	LOC123511158	uncharacterized LOC123511158	yes|up	1
gene-LOC123514230	LOC123514230	co-chaperone protein daf-41-like, transcript variant X1	yes|up	1
gene-LOC123506569	LOC123506569	uncharacterized LOC123506569	yes|down	1
gene-LOC123505558	LOC123505558	uncharacterized LOC123505558	yes|up	1
gene-LOC123500106	LOC123500106	uncharacterized LOC123500106	yes|down	1
gene-LOC123519539	LOC123519539	SID1 transmembrane family member 2-like	yes|down	1
gene-LOC123514320	LOC123514320	aminoacylase-1-like	yes|up	1
gene-LOC123516891	LOC123516891	uncharacterized LOC123516891	yes|up	1
gene-LOC123514324	LOC123514324	phospholipid-transporting ATPase ID-like, transcript variant X1	yes|down	1
gene-LOC123510332	LOC123510332	AP-4 complex subunit epsilon-1-like, transcript variant X1	yes|up	1
gene-LOC123501112	LOC123501112	protein EFR3 homolog cmp44E-like, transcript variant X1	yes|down	1
gene-LOC123511004	LOC123511004	U6 snRNA-associated Sm-like protein LSm5	yes|up	1
gene-LOC123517539	LOC123517539	putative deoxyribonuclease TATDN1, transcript variant X1	yes|up	1
gene-LOC123510335	LOC123510335	interference hedgehog-like, transcript variant X1	yes|down	1
gene-LOC123517534	LOC123517534	speckle targeted PIP5K1A-regulated poly(A) polymerase-like, transcript variant X1	yes|up	1
gene-LOC123517535	LOC123517535	tRNA 2'-phosphotransferase 1-like, transcript variant X1	yes|up	1
gene-LOC123517821	LOC123517821	ral guanine nucleotide dissociation stimulator-like	yes|down	1
gene-LOC123517530	LOC123517530	phosphatidylserine decarboxylase proenzyme, mitochondrial-like, transcript variant X1	yes|up	1
gene-LOC123517531	LOC123517531	uncharacterized LOC123517531	yes|up	1
gene-LOC123517532	LOC123517532	transcription factor Sox-11-A-like	yes|down	1
gene-LOC123517791	LOC123517791	ribosome biogenesis protein NSA2 homolog, transcript variant X2	yes|up	1
gene-LOC123517793	LOC123517793	peptidyl-prolyl cis-trans isomerase H-like	yes|up	1
gene-LOC123498123	LOC123498123	axin-1-like, transcript variant X5	yes|up	1
gene-LOC123517797	LOC123517797	F-box only protein 31-like, transcript variant X1	yes|up	1
gene-LOC123520143	LOC123520143	meiotic nuclear division protein 1 homolog, transcript variant X3	yes|up	1
gene-LOC123517799	LOC123517799	dynactin subunit 6-like, transcript variant X1	yes|up	1
gene-LOC123520140	LOC123520140	beta-1,4-mannosyl-glycoprotein 4-beta-N-acetylglucosaminyltransferase-like	yes|up	1
gene-LOC123505986	LOC123505986	long-chain-fatty-acid--CoA ligase 1-like, transcript variant X1	yes|down	1
gene-LOC123506553	LOC123506553	gastrula zinc finger protein XlCGF7.1-like, transcript variant X1	yes|up	1
gene-LOC123508524	LOC123508524	DNA polymerase epsilon catalytic subunit A-like	yes|down	1
gene-LOC123498118	LOC123498118	ras-like GTP-binding protein RHO, transcript variant X1	yes|up	1
gene-LOC123498443	LOC123498443	sulfotransferase family cytosolic 1B member 1-like	yes|up	1
gene-LOC123498117	LOC123498117	F-actin-capping protein subunit alpha-like, transcript variant X1	yes|up	1
gene-LOC123498447	LOC123498447	reelin-like	yes|up	1
gene-LOC123498112	LOC123498112	meiosis-specific nuclear structural protein 1-like, transcript variant X3	yes|up	1
gene-LOC123510442	LOC123510442	uncharacterized LOC123510442, transcript variant X1	yes|down	1
gene-LOC123500890	LOC123500890	putative ammonium transporter 1	yes|down	1
gene-LOC123503029	LOC123503029	actin-3, muscle-specific-like	yes|down	1
gene-LOC123498022	LOC123498022	condensin-2 complex subunit G2-like	yes|down	1
gene-LOC123510208	LOC123510208	uncharacterized LOC123510208	yes|up	1
gene-LOC123505775	LOC123505775	leptin receptor gene-related protein-like	yes|down	1
gene-LOC123503315	LOC123503315	uncharacterized LOC123503315, transcript variant X1	yes|up	1
gene-LOC123501073	LOC123501073	mucin-5AC-like	yes|down	1
gene-LOC123513024	LOC123513024	LYR motif-containing protein 4-like	yes|up	1
gene-LOC123508929	LOC123508929	uncharacterized LOC123508929	yes|up	1
gene-LOC123516641	LOC123516641	BTB/POZ domain-containing protein KCTD3-like, transcript variant X2	yes|up	1
gene-LOC123507731	LOC123507731	dipeptidase 1-like	yes|down	1
gene-LOC123513848	LOC123513848	uncharacterized LOC123513848	yes|up	1
gene-LOC123511974	LOC123511974	mucin-2-like	yes|up	1
gene-LOC123505919	LOC123505919	replication factor C subunit 5-like	yes|up	1
gene-LOC123502934	LOC123502934	kinesin heavy chain-like, transcript variant X1	yes|down	1
gene-LOC123516150	LOC123516150	importin subunit beta-1-like, transcript variant X2	yes|down	1
gene-LOC123505914	LOC123505914	stress response protein nst1-like, transcript variant X1	yes|down	1
gene-LOC123505917	LOC123505917	D-aminoacyl-tRNA deacylase-like, transcript variant X1	yes|up	1
gene-LOC123502935	LOC123502935	uncharacterized LOC123502935, transcript variant X1	yes|down	1
gene-LOC123516153	LOC123516153	alpha-crystallin B chain-like, transcript variant X1	yes|up	1
gene-LOC123505913	LOC123505913	uncharacterized LOC123505913	yes|up	1
gene-LOC123505912	LOC123505912	60S ribosome subunit biogenesis protein NIP7 homolog	yes|up	1
gene-LOC123517315	LOC123517315	uncharacterized LOC123517315	yes|up	1
gene-LOC123517310	LOC123517310	uncharacterized LOC123517310, transcript variant X2	yes|down	1
gene-LOC123520098	LOC123520098	uncharacterized LOC123520098, transcript variant X1	yes|down	1
gene-LOC123520549	LOC123520549	25S rRNA (adenine-N(1))-methyltransferase-like	yes|up	1
gene-LOC123520649	LOC123520649	FMRFamide receptor-like, transcript variant X1	yes|down	1
gene-LOC123498684	LOC123498684	thioredoxin, mitochondrial-like, transcript variant X2	yes|up	1
gene-LOC123498685	LOC123498685	uncharacterized LOC123498685, transcript variant X4	yes|up	1
gene-LOC123520544	LOC123520544	uncharacterized LOC123520544	yes|up	1
gene-LOC123520091	LOC123520091	rhophilin-2-A-like	yes|down	1
gene-LOC123517319	LOC123517319	28S ribosomal protein S17, mitochondrial-like, transcript variant X2	yes|up	1
gene-LOC123520093	LOC123520093	uncharacterized LOC123520093, transcript variant X1	yes|down	1
gene-LOC123520092	LOC123520092	proteasome subunit alpha type-3-like	yes|up	1
gene-LOC123505599	LOC123505599	transcription factor GAGA-like	yes|down	1
gene-LOC123505598	LOC123505598	protein krueppel-like, transcript variant X1	yes|up	1
gene-LOC123506152	LOC123506152	probable enoyl-CoA hydratase	yes|up	1
gene-LOC123513151	LOC123513151	uncharacterized LOC123513151	yes|up	1
gene-LOC123500599	LOC123500599	5.8S ribosomal RNA	yes|up	1
gene-LOC123506158	LOC123506158	tax1-binding protein 3 homolog	yes|up	1
gene-LOC123502948	LOC123502948	vesicle-trafficking protein SEC22b-B-like	yes|up	1
gene-LOC123513159	LOC123513159	uncharacterized LOC123513159	yes|up	1
gene-LOC123512171	LOC123512171	uncharacterized LOC123512171, transcript variant X1	yes|up	1
gene-LOC123498667	LOC123498667	uncharacterized LOC123498667	yes|up	1
gene-LOC123499249	LOC123499249	rap guanine nucleotide exchange factor 2-like, transcript variant X1	yes|down	1
gene-LOC123498665	LOC123498665	uncharacterized LOC123498665, transcript variant X16	yes|up	1
gene-LOC123499246	LOC123499246	peroxisomal biogenesis factor 3-like	yes|up	1
gene-LOC123498669	LOC123498669	uncharacterized LOC123498669	yes|up	1
gene-LOC123512254	LOC123512254	allatostatin-A receptor-like	yes|down	1
gene-LOC123506377	LOC123506377	thioredoxin-related transmembrane protein 2 homolog	yes|up	1
gene-LOC123498066	LOC123498066	Down syndrome cell adhesion molecule-like protein Dscam2	yes|down	1
gene-LOC123505827	LOC123505827	transmembrane protein 199-like	yes|up	1
gene-LOC123513225	LOC123513225	E3 ubiquitin-protein ligase hyd-like, transcript variant X1	yes|down	1
gene-LOC123501851	LOC123501851	calcium-activated chloride channel regulator 1-like	yes|down	1
gene-LOC123516431	LOC123516431	CD209 antigen-like protein D	yes|up	1
gene-LOC123498068	LOC123498068	double-strand-break repair protein rad21 homolog, transcript variant X1	yes|down	1
gene-LOC123499646	LOC123499646	uncharacterized LOC123499646	yes|down	1
gene-LOC123499645	LOC123499645	uncharacterized LOC123499645, transcript variant X1	yes|up	1
gene-LOC123520322	LOC123520322	uncharacterized LOC123520322, transcript variant X1	yes|up	1
gene-LOC123520320	LOC123520320	uncharacterized LOC123520320, transcript variant X1	yes|up	1
gene-LOC123520327	LOC123520327	neurogenic locus notch homolog protein 1-like, transcript variant X1	yes|up	1
gene-LOC123512774	LOC123512774	uncharacterized LOC123512774	yes|up	1
gene-LOC123507606	LOC123507606	ATP synthase subunit d, mitochondrial-like	yes|up	1
gene-LOC123507600	LOC123507600	E3 ubiquitin-protein ligase ZNRF1-like, transcript variant X1	yes|down	1
gene-LOC123512014	LOC123512014	dual specificity protein phosphatase 23-like, transcript variant X3	yes|up	1
gene-LOC123512016	LOC123512016	uncharacterized LOC123512016	yes|up	1
gene-LOC123508887	LOC123508887	junctophilin-1-like, transcript variant X1	yes|down	1
gene-LOC123513548	LOC123513548	cystinosin homolog	yes|up	1
gene-LOC123507197	LOC123507197	uncharacterized LOC123507197	yes|down	1
gene-LOC123514129	LOC123514129	zinc finger MYM-type protein 6-like	yes|down	1
gene-LOC123499427	LOC123499427	STAM-binding protein-like, transcript variant X1	yes|down	1
gene-LOC123499426	LOC123499426	protein LSM12 homolog, transcript variant X2	yes|up	1
gene-LOC123512587	LOC123512587	uncharacterized LOC123512587	yes|down	1
gene-LOC123498929	LOC123498929	protein SREK1IP1-like, transcript variant X5	yes|up	1
gene-LOC123509536	LOC123509536	uncharacterized LOC123509536	yes|down	1
gene-LOC123520437	LOC123520437	uncharacterized LOC123520437, transcript variant X3	yes|up	1
gene-LOC123506029	LOC123506029	uncharacterized LOC123506029, transcript variant X1	yes|up	1
gene-LOC123520435	LOC123520435	partitioning defective 3 homolog, transcript variant X1	yes|down	1
gene-LOC123501088	LOC123501088	uncharacterized LOC123501088	yes|up	1
gene-LOC123507286	LOC123507286	uncharacterized LOC123507286	yes|down	1
gene-LOC123516789	LOC123516789	exportin-T-like	yes|down	1
gene-LOC123504054	LOC123504054	zinc finger protein 12-like	yes|up	1
gene-LOC123506026	LOC123506026	uncharacterized LOC123506026	yes|up	1
gene-LOC123503813	LOC123503813	E3 ubiquitin-protein ligase HUWE1-like	yes|down	1
gene-LOC123507511	LOC123507511	uncharacterized LOC123507511	yes|down	1
gene-LOC123513836	LOC123513836	uncharacterized LOC123513836	yes|down	1
gene-LOC123503039	LOC123503039	uncharacterized LOC123503039, transcript variant X1	yes|up	1
gene-LOC123514691	LOC123514691	delta(24)-sterol reductase-like	yes|up	1
gene-LOC123503031	LOC123503031	actin-1-like	yes|down	1
gene-LOC123515460	LOC123515460	methionine aminopeptidase 1D, mitochondrial-like	yes|up	1
gene-LOC123499336	LOC123499336	cell wall integrity and stress response component 3-like, transcript variant X1	yes|down	1
gene-LOC123499333	LOC123499333	E3 ubiquitin-protein ligase ubr3-like, transcript variant X2	yes|down	1
gene-LOC123512305	LOC123512305		yes|up	1
gene-LOC123503296	LOC123503296	6-phosphofructo-2-kinase/fructose-2,6-bisphosphatase 1-like, transcript variant X1	yes|down	1
gene-LOC123512308	LOC123512308	uncharacterized LOC123512308	yes|down	1
gene-LOC123514729	LOC123514729	uncharacterized LOC123514729, transcript variant X1	yes|down	1
gene-LOC123504967	LOC123504967	N-alpha-acetyltransferase 80-like, transcript variant X3	yes|up	1
gene-LOC123504964	LOC123504964	palmitoyltransferase AKR1-like, transcript variant X1	yes|down	1
gene-LOC123505184	LOC123505184	zinc finger protein 205-like, transcript variant X1	yes|down	1
gene-LOC123502745	LOC123502745	serine/threonine-protein phosphatase 6 regulatory ankyrin repeat subunit C-like, transcript variant X3	yes|up	1
gene-LOC123500092	LOC123500092	uncharacterized LOC123500092	yes|up	1
gene-LOC123507994	LOC123507994	uncharacterized LOC123507994	yes|up	1
gene-LOC123502107	LOC123502107	uncharacterized LOC123502107	yes|down	1
gene-LOC123502106	LOC123502106	vacuolar fusion protein CCZ1 homolog	yes|down	1
gene-LOC123502105	LOC123502105	CXXC motif containing zinc binding protein-like	yes|up	1
gene-LOC123507464	LOC123507464	gonadotropin-releasing hormone receptor-like	yes|down	1
gene-LOC123502103	LOC123502103	leucine-rich repeat neuronal protein 1-like	yes|down	1
gene-LOC123507461	LOC123507461	uncharacterized LOC123507461, transcript variant X2	yes|up	1
gene-LOC123513941	LOC123513941	uncharacterized LOC123513941	yes|up	1
gene-LOC123512284	LOC123512284	uncharacterized LOC123512284, transcript variant X3	yes|up	1
gene-LOC123516463	LOC123516463	uncharacterized LOC123516463	yes|down	1
gene-LOC123507767	LOC123507767	uncharacterized LOC123507767, transcript variant X1	yes|down	1
gene-LOC123513499	LOC123513499	uncharacterized LOC123513499	yes|up	1
gene-LOC123513946	LOC123513946	brain tumor protein-like, transcript variant X1	yes|down	1
gene-LOC123512248	LOC123512248	collagen alpha-1(III) chain-like, transcript variant X1	yes|up	1
gene-LOC123516669	LOC123516669	importin-4-like	yes|up	1
gene-LOC123504418	LOC123504418	regucalcin-like, transcript variant X3	yes|up	1
gene-LOC123503725	LOC123503725	serine/threonine-protein kinase greatwall-like, transcript variant X1	yes|up	1
gene-LOC123503726	LOC123503726	protein Dr1-like	yes|up	1
gene-LOC123504413	LOC123504413	regucalcin-like, transcript variant X1	yes|up	1
gene-LOC123516662	LOC123516662	serine/threonine-protein kinase MRCK beta-like	yes|down	1
gene-LOC123510936	LOC123510936	C-factor-like	yes|up	1
gene-LOC123504417	LOC123504417	dnaJ homolog subfamily A member 1-like	yes|up	1
gene-LOC123516666	LOC123516666	uncharacterized LOC123516666	yes|up	1
gene-LOC123498879	LOC123498879	kelch-like protein diablo, transcript variant X1	yes|down	1
gene-LOC123515793	LOC123515793	protein HGV2-like, transcript variant X1	yes|down	1
gene-LOC123498877	LOC123498877	carbonic anhydrase-related protein 10-like	yes|down	1
gene-LOC123507646	LOC123507646	uncharacterized LOC123507646	yes|up	1
gene-LOC123507863	LOC123507863	MAGUK p55 subfamily member 7-like, transcript variant X3	yes|down	1
gene-LOC123501472	LOC123501472	uncharacterized LOC123501472	yes|up	1
gene-LOC123516684	LOC123516684	uncharacterized short-chain type dehydrogenase/reductase y4vI-like	yes|up	1
gene-LOC123501470	LOC123501470	protein spinster-like, transcript variant X7	yes|down	1
gene-LOC123501471	LOC123501471	vesicle-associated membrane protein 4-like	yes|down	1
gene-LOC123516490	LOC123516490	E3 ubiquitin-protein ligase HECTD1-like, transcript variant X1	yes|down	1
gene-LOC123508262	LOC123508262	neprilysin-1-like	yes|down	1
gene-LOC123507868	LOC123507868	40S ribosomal protein S12, mitochondrial-like	yes|up	1
gene-LOC123519525	LOC123519525	60S ribosomal protein L26-like	yes|up	1
gene-LOC123503615	LOC123503615	ATP-dependent RNA helicase DHX8-like, transcript variant X1	yes|up	1
gene-LOC123508645	LOC123508645	uncharacterized LOC123508645	yes|down	1
gene-LOC123503610	LOC123503610	argininosuccinate lyase-like, transcript variant X2	yes|up	1
gene-LOC123503611	LOC123503611	probable signal peptidase complex subunit 2, transcript variant X1	yes|up	1
gene-LOC123503612	LOC123503612	neurotrimin-like, transcript variant X1	yes|down	1
gene-LOC123508641	LOC123508641	glutathione S-transferase Mu 2-like	yes|up	1
gene-LOC123509846	LOC123509846	secernin-3-like	yes|down	1
gene-LOC123507455	LOC123507455	acetylcholine receptor subunit beta-like 2, transcript variant X1	yes|down	1
gene-LOC123509843	LOC123509843	uncharacterized LOC123509843, transcript variant X1	yes|up	1
gene-LOC123504562	LOC123504562	uncharacterized LOC123504562	yes|down	1
gene-LOC123509841	LOC123509841	ninjurin-1-like	yes|up	1
gene-LOC123504560	LOC123504560	galactose-1-phosphate uridylyltransferase-like	yes|up	1
gene-LOC123510842	LOC123510842	SLAIN motif-containing protein 2-like	yes|down	1
gene-LOC123518328	LOC123518328	replication factor C subunit 2-like, transcript variant X1	yes|up	1
gene-LOC123510844	LOC123510844	ADP-ribosylation factor 4	yes|up	1
gene-LOC123512940	LOC123512940	hsp90 co-chaperone Cdc37-like	yes|up	1
gene-LOC123518324	LOC123518324	uncharacterized LOC123518324	yes|up	1
gene-LOC123518325	LOC123518325	max-interacting protein 1-like, transcript variant X1	yes|down	1
gene-LOC123512948	LOC123512948	uncharacterized LOC123512948	yes|down	1
gene-LOC123512289	LOC123512289	uncharacterized LOC123512289, transcript variant X2	yes|down	1
gene-LOC123511091	LOC123511091	uncharacterized LOC123511091	yes|down	1
gene-LOC123508466	LOC123508466	lipase maturation factor 2-like	yes|down	1
gene-LOC123511099	LOC123511099	Krueppel-like factor 3	yes|down	1
gene-LOC123508463	LOC123508463	poly [ADP-ribose] polymerase 2-like	yes|down	1
gene-LOC123508461	LOC123508461	protein piccolo-like	yes|down	1
gene-LOC123504347	LOC123504347	S-adenosylmethionine decarboxylase proenzyme-like	yes|up	1
gene-LOC123504346	LOC123504346	solute carrier family 12 member 9-like, transcript variant X1	yes|up	1
gene-LOC123518678	LOC123518678	protein PALS2-like, transcript variant X1	yes|down	1
gene-LOC123518922	LOC123518922	uncharacterized LOC123518922	yes|down	1
gene-LOC123518691	LOC123518691	sodium-driven chloride bicarbonate exchanger-like, transcript variant X6	yes|up	1
gene-LOC123502813	LOC123502813	FHF complex subunit HOOK interacting protein 1A-like, transcript variant X1	yes|down	1
gene-LOC123497979	LOC123497979	protein catecholamines up-like	yes|down	1
gene-LOC123502819	LOC123502819	multifunctional methyltransferase subunit TRM112-like protein, transcript variant X1	yes|up	1
gene-LOC123519982	LOC123519982	NADH dehydrogenase [ubiquinone] iron-sulfur protein 4, mitochondrial-like	yes|up	1
gene-LOC123504348	LOC123504348	uncharacterized LOC123504348	yes|up	1
gene-LOC123516511	LOC123516511	arginine and glutamate-rich protein 1-like, transcript variant X1	yes|up	1
gene-LOC123504983	LOC123504983	28S ribosomal protein S33, mitochondrial-like	yes|up	1
gene-LOC123504982	LOC123504982	uncharacterized LOC123504982, transcript variant X2	yes|up	1
gene-LOC123509601	LOC123509601	exosome complex component RRP43-like	yes|up	1
gene-LOC123516514	LOC123516514	cyclin-dependent kinase 12-like, transcript variant X1	yes|down	1
gene-LOC123509603	LOC123509603	swi5-dependent recombination DNA repair protein 1 homolog, transcript variant X7	yes|up	1
gene-LOC123516516	LOC123516516	uncharacterized LOC123516516, transcript variant X2	yes|up	1
gene-LOC123508829	LOC123508829	mediator of RNA polymerase II transcription subunit 19-like	yes|up	1
gene-LOC123509608	LOC123509608	G patch domain-containing protein 4-like, transcript variant X1	yes|up	1
gene-LOC123504743	LOC123504743	uncharacterized LOC123504743	yes|up	1
gene-LOC123511304	LOC123511304	arylsulfatase B-like	yes|down	1
gene-LOC123500073	LOC123500073	uncharacterized LOC123500073	yes|down	1
gene-LOC123504740	LOC123504740	uncharacterized LOC123504740, transcript variant X1	yes|up	1
gene-LOC123509590	LOC123509590	elongation of very long chain fatty acids protein 4-like, transcript variant X3	yes|down	1
gene-LOC123514223	LOC123514223	60S ribosomal protein L34-like	yes|up	1
gene-LOC123518218	LOC123518218	DNA damage-inducible transcript 4-like protein	yes|up	1
gene-LOC123500078	LOC123500078	ectoine dioxygenase-like	yes|up	1
gene-LOC123515080	LOC123515080	lachesin-like, transcript variant X1	yes|down	1
gene-LOC123514229	LOC123514229	small ubiquitin-related modifier-like	yes|up	1
gene-LOC123519851	LOC123519851	origin recognition complex subunit 2-like	yes|up	1
gene-LOC123518859	LOC123518859	hormone-sensitive lipase-like, transcript variant X1	yes|down	1
gene-LOC123518581	LOC123518581	transient receptor potential cation channel trpm-like, transcript variant X3	yes|down	1
gene-LOC123502923	LOC123502923	uncharacterized LOC123502923	yes|up	1
gene-LOC123518857	LOC123518857	trafficking protein particle complex subunit 2-like protein, transcript variant X1	yes|up	1
gene-LOC123518586	LOC123518586	sulfotransferase 1C4-like, transcript variant X3	yes|up	1
gene-LOC123505051	LOC123505051	small nuclear ribonucleoprotein F-like	yes|up	1
gene-LOC123518078	LOC123518078	abnormal spindle-like microcephaly-associated protein homolog	yes|down	1
gene-LOC123518079	LOC123518079	serine/arginine repetitive matrix protein 2-like, transcript variant X1	yes|down	1
gene-LOC123501394	LOC123501394	putative nuclease HARBI1, transcript variant X1	yes|up	1
gene-LOC123518070	LOC123518070	cell cycle checkpoint control protein RAD9A-like, transcript variant X1	yes|up	1
gene-LOC123511524	LOC123511524	uncharacterized LOC123511524	yes|up	1
gene-LOC123513231	LOC123513231	uncharacterized LOC123513231	yes|up	1
gene-LOC123511526	LOC123511526	uncharacterized LOC123511526	yes|up	1
gene-LOC123511521	LOC123511521	apoptosis-resistant E3 ubiquitin protein ligase 1-like, transcript variant X1	yes|down	1
gene-LOC123511520	LOC123511520	uncharacterized LOC123511520, transcript variant X1	yes|up	1
gene-LOC123511523	LOC123511523	DNA polymerase delta catalytic subunit-like, transcript variant X1	yes|down	1
gene-LOC123514687	LOC123514687	mitochondrial import inner membrane translocase subunit Tim22-like	yes|up	1
gene-LOC123504188	LOC123504188	rab3 GTPase-activating protein catalytic subunit-like, transcript variant X1	yes|down	1
gene-LOC123514684	LOC123514684	RWD domain-containing protein 4-like, transcript variant X2	yes|up	1
gene-LOC123514683	LOC123514683	calphotin-like	yes|up	1
gene-LOC123505548	LOC123505548	UPF0547 protein C16orf87 homolog	yes|up	1
gene-LOC123518102	LOC123518102	prostaglandin D2 receptor-like, transcript variant X1	yes|down	1
gene-LOC123511411	LOC123511411	kinesin-like protein KIF21A, transcript variant X1	yes|down	1
gene-LOC123498898	LOC123498898	uncharacterized LOC123498898	yes|up	1
gene-LOC123504183	LOC123504183	pantetheinase-like	yes|up	1
gene-LOC123511412	LOC123511412	G-protein coupled receptor 143-like, transcript variant X1	yes|down	1
gene-LOC123504187	LOC123504187	atrial natriuretic peptide-converting enzyme-like	yes|down	1
gene-LOC123510140	LOC123510140	progesterone-induced-blocking factor 1-like, transcript variant X1	yes|down	1
gene-LOC123503863	LOC123503863	uncharacterized LOC123503863, transcript variant X2	yes|up	1
gene-LOC123519560	LOC123519560	mucin-17-like, transcript variant X1	yes|down	1
gene-LOC123501619	LOC123501619	casein kinase I-like, transcript variant X1	yes|down	1
gene-LOC123507915	LOC123507915	plasmanylethanolamine desaturase-like, transcript variant X1	yes|down	1
gene-LOC123510149	LOC123510149	uncharacterized LOC123510149	yes|up	1
gene-LOC123505161	LOC123505161	protein canopy 4-like	yes|down	1
gene-LOC123509333	LOC123509333	uncharacterized LOC123509333	yes|down	1
gene-LOC123500405	LOC123500405	uncharacterized LOC123500405	yes|up	1
gene-LOC123513302	LOC123513302	uncharacterized LOC123513302, transcript variant X2	yes|up	1
gene-LOC123514997	LOC123514997	brefeldin A-inhibited guanine nucleotide-exchange protein 3-like	yes|down	1
gene-LOC123511637	LOC123511637	uncharacterized LOC123511637	yes|down	1
gene-LOC123503580	LOC123503580	heat shock factor-binding protein 1-like	yes|up	1
gene-LOC123520757	LOC123520757	nephrin-like	yes|up	1
gene-LOC123514355	LOC123514355	eukaryotic peptide chain release factor subunit 1, transcript variant X2	yes|down	1
gene-LOC123514357	LOC123514357	uncharacterized LOC123514357	yes|up	1
gene-LOC123514356	LOC123514356	uncharacterized LOC123514356	yes|up	1
gene-LOC123514992	LOC123514992	glutathione S-transferase theta-1-like	yes|up	1
gene-LOC123501103	LOC123501103	flightin-like, transcript variant X1	yes|down	1
gene-LOC123510322	LOC123510322	transmembrane protein 198-like, transcript variant X1	yes|down	1
gene-LOC123501105	LOC123501105	alkyldihydroxyacetonephosphate synthase, peroxisomal-like	yes|up	1
gene-LOC123506537	LOC123506537	E3 ubiquitin-protein ligase arih1-like	yes|down	1
gene-LOC123509163	LOC123509163	uncharacterized LOC123509163	yes|up	1
gene-LOC123517814	LOC123517814	splicing factor 3B subunit 5-like	yes|up	1
gene-LOC123510329	LOC123510329	piggyBac transposable element-derived protein 3-like	yes|up	1
gene-LOC123513014	LOC123513014	uncharacterized LOC123513014, transcript variant X1	yes|up	1
gene-LOC123520156	LOC123520156	dedicator of cytokinesis protein 1-like	yes|down	1
gene-LOC123512541	LOC123512541	caltractin-like	yes|down	1
gene-LOC123520151	LOC123520151	neuroglian-like, transcript variant X2	yes|down	1
gene-LOC123514919	LOC123514919	uncharacterized LOC123514919	yes|down	1
gene-LOC123509227	LOC123509227	general transcription factor II-I repeat domain-containing protein 2B-like	yes|down	1
gene-LOC123512789	LOC123512789	uncharacterized LOC123512789, transcript variant X2	yes|up	1
gene-LOC123510458	LOC123510458	teneurin-a-like	yes|down	1
gene-LOC123510456	LOC123510456	uncharacterized LOC123510456	yes|down	1
gene-LOC123510455	LOC123510455	hemicentin-1-like, transcript variant X2	yes|down	1
gene-LOC123510452	LOC123510452	uncharacterized LOC123510452	yes|down	1
gene-LOC123512782	LOC123512782	uncharacterized LOC123512782, transcript variant X1	yes|down	1
gene-LOC123509639	LOC123509639	uncharacterized LOC123509639, transcript variant X3	yes|up	1
gene-LOC123517493	LOC123517493	uncharacterized LOC123517493, transcript variant X1	yes|up	1
gene-LOC123517492	LOC123517492	cytosolic carboxypeptidase 1-like, transcript variant X1	yes|down	1
gene-LOC123499921	LOC123499921	uncharacterized LOC123499921	yes|up	1
gene-LOC123517497	LOC123517497	1-acyl-sn-glycerol-3-phosphate acyltransferase epsilon-like, transcript variant X1	yes|up	1
gene-LOC123517496	LOC123517496	uncharacterized LOC123517496, transcript variant X4	yes|up	1
gene-LOC123517495	LOC123517495	tetratricopeptide repeat protein 7B-like, transcript variant X1	yes|down	1
gene-LOC123517499	LOC123517499	protein anon-73B1-like	yes|down	1
gene-LOC123517498	LOC123517498	39S ribosomal protein L52, mitochondrial-like, transcript variant X1	yes|up	1
gene-LOC123505764	LOC123505764	D(2) dopamine receptor-like	yes|down	1
gene-LOC123501049	LOC123501049	cullin-5-like, transcript variant X2	yes|down	1
gene-LOC123516106	LOC123516106	uncharacterized LOC123516106	yes|down	1
gene-LOC123503456	LOC123503456	N-acetylglucosaminyl-phosphatidylinositol de-N-acetylase-like	yes|down	1
gene-LOC123517079	LOC123517079	divergent protein kinase domain 2A-like, transcript variant X2	yes|up	1
gene-LOC123517078	LOC123517078	sarcoplasmic calcium-binding protein-like	yes|up	1
gene-LOC123503457	LOC123503457	huntingtin-interacting protein K-like, transcript variant X1	yes|up	1
gene-LOC123517075	LOC123517075	uncharacterized LOC123517075, transcript variant X3	yes|up	1
gene-LOC123517074	LOC123517074	acyl-coenzyme A thioesterase 13-like, transcript variant X1	yes|up	1
gene-LOC123505905	LOC123505905	BTB/POZ domain-containing protein KCTD5-like	yes|up	1
gene-LOC123517071	LOC123517071	uncharacterized LOC123517071, transcript variant X2	yes|up	1
gene-LOC123519725	LOC123519725	AMP deaminase 2-like	yes|down	1
gene-LOC123505349	LOC123505349	heterogeneous nuclear ribonucleoprotein U-like protein 1	yes|down	1
gene-LOC123517675	LOC123517675	ELL-associated factor 1-like	yes|up	1
gene-LOC123505619	LOC123505619	nucleolysin TIAR-like, transcript variant X1	yes|down	1
gene-LOC123517673	LOC123517673	GDP-fucose protein O-fucosyltransferase 2-like, transcript variant X1	yes|down	1
gene-LOC123505610	LOC123505610	ubiquitin-like protein ATG12, transcript variant X1	yes|up	1
gene-LOC123505344	LOC123505344	NECAP-like protein CG9132	yes|up	1
gene-LOC123505615	LOC123505615	uncharacterized LOC123505615, transcript variant X1	yes|up	1
gene-LOC123506125	LOC123506125	sphingomyelin phosphodiesterase-like, transcript variant X1	yes|down	1
gene-LOC123506124	LOC123506124	U6 snRNA-associated Sm-like protein LSm2	yes|up	1
gene-LOC123513165	LOC123513165	mitochondrial carnitine/acylcarnitine carrier protein-like, transcript variant X1	yes|up	1
gene-LOC123503450	LOC123503450	piggyBac transposable element-derived protein 4-like	yes|up	1
gene-LOC123506122	LOC123506122	ADP-ribosylation factor-like protein 4C	yes|down	1
gene-LOC123505583	LOC123505583	ras GTPase-activating protein raskol-like, transcript variant X1	yes|down	1
gene-LOC123513169	LOC123513169	low molecular weight phosphotyrosine protein phosphatase-like	yes|up	1
gene-LOC123506115	LOC123506115	uncharacterized LOC123506115, transcript variant X1	yes|up	1
gene-LOC123498657	LOC123498657	protein kibra-like, transcript variant X1	yes|down	1
gene-LOC123498656	LOC123498656	uncharacterized LOC123498656, transcript variant X1	yes|up	1
gene-LOC123498652	LOC123498652	uncharacterized LOC123498652	yes|up	1
gene-LOC123499789	LOC123499789	NACHT domain- and WD repeat-containing protein 1-like, transcript variant X3	yes|down	1
gene-LOC123509878	LOC123509878	uncharacterized LOC123509878	yes|up	1
gene-LOC123498659	LOC123498659	ankyrin repeat domain-containing protein 50-like, transcript variant X1	yes|down	1
gene-LOC123517103	LOC123517103	Golgi apparatus protein 1-like	yes|down	1
gene-LOC123509879	LOC123509879	uncharacterized LOC123509879	yes|up	1
gene-LOC123506839	LOC123506839	PAN2-PAN3 deadenylation complex subunit pan3-like, transcript variant X1	yes|down	1
gene-LOC123499257	LOC123499257	C3 and PZP-like alpha-2-macroglobulin domain-containing protein 8	yes|down	1
gene-LOC123498090	LOC123498090	single-stranded DNA-binding protein, mitochondrial-like, transcript variant X3	yes|up	1
gene-LOC123498093	LOC123498093	serine-rich adhesin for platelets-like	yes|down	1
gene-LOC123498095	LOC123498095	transient receptor potential channel pyrexia-like, transcript variant X2	yes|down	1
gene-LOC123501823	LOC123501823	inactive pancreatic lipase-related protein 1-like	yes|down	1
gene-LOC123501918	LOC123501918	zinc finger protein ZPR1-like, transcript variant X1	yes|down	1
gene-LOC123501913	LOC123501913	N-myc proto-oncogene protein-like	yes|down	1
gene-LOC123501915	LOC123501915	28S ribosomal protein S14, mitochondrial-like, transcript variant X1	yes|up	1
gene-LOC123503207	LOC123503207	zinc finger protein 37-like	yes|down	1
gene-LOC123501363	LOC123501363	uncharacterized LOC123501363, transcript variant X1	yes|up	1
gene-LOC123520335	LOC123520335	drebrin-like protein B	yes|down	1
gene-LOC123519834	LOC123519834	immunoglobulin domain-containing protein oig-4-like	yes|down	1
gene-LOC123520337	LOC123520337	potassium voltage-gated channel protein Shaker-like, transcript variant X2	yes|down	1
gene-LOC123520331	LOC123520331	uncharacterized LOC123520331	yes|up	1
gene-LOC123512765	LOC123512765	dnaJ-like protein 60, transcript variant X1	yes|down	1
gene-LOC123515170	LOC123515170	uncharacterized LOC123515170	yes|up	1
gene-LOC123511893	LOC123511893	trace amine-associated receptor 8c-like	yes|up	1
gene-LOC123511892	LOC123511892	mucin-5AC-like	yes|down	1
gene-ND2	ND2	NADH dehydrogenase subunit 2	yes|up	1
gene-ND3	ND3	NADH dehydrogenase subunit 3	yes|up	1
gene-LOC123516075	LOC123516075	uncharacterized LOC123516075	yes|up	1
gene-LOC123513552	LOC123513552	ELMO domain-containing protein 3-like	yes|down	1
gene-LOC123516073	LOC123516073	leucine-rich repeat-containing protein 4C-like	yes|down	1
gene-ND4	ND4	NADH dehydrogenase subunit 4	yes|up	1
gene-ND5	ND5	NADH dehydrogenase subunit 5	yes|up	1
gene-LOC123509876	LOC123509876	uncharacterized LOC123509876	yes|up	1
gene-LOC123513558	LOC123513558	uncharacterized LOC123513558	yes|up	1
gene-LOC123513007	LOC123513007	serine/arginine repetitive matrix protein 2-like, transcript variant X1	yes|down	1
gene-LOC123499432	LOC123499432	uncharacterized LOC123499432, transcript variant X1	yes|down	1
gene-LOC123518675	LOC123518675	dnaJ homolog subfamily B member 6-like, transcript variant X1	yes|up	1
gene-LOC123507182	LOC123507182	myotubularin-related protein 10-B-like, transcript variant X1	yes|down	1
gene-LOC123506908	LOC123506908	bifunctional protein GlmU-like, transcript variant X1	yes|up	1
gene-LOC123507186	LOC123507186	beclin-1-like protein, transcript variant X1	yes|down	1
gene-LOC123506059	LOC123506059	uncharacterized LOC123506059	yes|down	1
gene-LOC123501361	LOC123501361	uncharacterized LOC123501361	yes|down	1
gene-LOC123506050	LOC123506050	aspartate aminotransferase-like	yes|up	1
gene-LOC123506052	LOC123506052	electron transfer flavoprotein beta subunit lysine methyltransferase-like, transcript variant X3	yes|up	1
gene-LOC123502024	LOC123502024	REST corepressor 2-like, transcript variant X1	yes|down	1
gene-LOC123507505	LOC123507505	protein spinster homolog 2-like	yes|down	1
gene-LOC123507055	LOC123507055		yes|down	1
gene-LOC123513823	LOC123513823	uncharacterized LOC123513823, transcript variant X1	yes|down	1
gene-LOC123502022	LOC123502022	uncharacterized LOC123502022, transcript variant X1	yes|up	1
gene-LOC123513821	LOC123513821	nuclear pore complex protein Nup155-like, transcript variant X2	yes|down	1
gene-LOC123519552	LOC123519552	probable 39S ribosomal protein L23, mitochondrial	yes|up	1
gene-LOC123502028	LOC123502028	60S acidic ribosomal protein P1-like	yes|up	1
gene-LOC123506431	LOC123506431	uncharacterized LOC123506431, transcript variant X1	yes|up	1
gene-LOC123512374	LOC123512374	reticulon-2-like, transcript variant X1	yes|down	1
gene-LOC123512376	LOC123512376	TRMT1-like protein	yes|up	1
gene-LOC123512371	LOC123512371	ATP-dependent translocase ABCB1-like, transcript variant X1	yes|down	1
gene-LOC123512373	LOC123512373	60S ribosomal protein L29-1-like, transcript variant X2	yes|up	1
gene-LOC123512372	LOC123512372	baculoviral IAP repeat-containing protein 5-like, transcript variant X1	yes|up	1
gene-LOC123515419	LOC123515419	xylosyltransferase oxt-like, transcript variant X1	yes|up	1
gene-LOC123499325	LOC123499325	titin-like, transcript variant X1	yes|down	1
gene-LOC123504972	LOC123504972	uncharacterized LOC123504972	yes|up	1
gene-LOC123504973	LOC123504973	inactive dipeptidyl peptidase 10-like, transcript variant X2	yes|down	1
gene-LOC123504394	LOC123504394	uncharacterized LOC123504394	yes|down	1
gene-LOC123500084	LOC123500084	disheveled-associated activator of morphogenesis 2-like	yes|down	1
gene-LOC123502757	LOC123502757	uncharacterized LOC123502757, transcript variant X1	yes|down	1
gene-LOC123500086	LOC123500086	putative transferase CAF17 homolog, mitochondrial, transcript variant X3	yes|up	1
gene-LOC123500087	LOC123500087	protein ZBED8-like	yes|up	1
gene-LOC123500082	LOC123500082	polycomb group RING finger protein 3-like, transcript variant X2	yes|down	1
gene-LOC123502751	LOC123502751	26S proteasome regulatory subunit 7, transcript variant X2	yes|down	1
gene-LOC123503191	LOC123503191	14 kDa phosphohistidine phosphatase-like, transcript variant X1	yes|up	1
gene-LOC123503766	LOC123503766	transcription elongation factor SPT4-A-like	yes|up	1
gene-LOC123503197	LOC123503197	actin, muscle-type A2-like	yes|up	1
gene-LOC123511481	LOC123511481	uncharacterized LOC123511481, transcript variant X1	yes|down	1
gene-LOC123507470	LOC123507470	dynein light chain Tctex-type protein 2B-like	yes|up	1
gene-LOC123502111	LOC123502111	uncharacterized LOC123502111	yes|down	1
gene-LOC123507473	LOC123507473	nucleolar protein 12-like	yes|up	1
gene-LOC123516476	LOC123516476	RNA polymerase II elongation factor Ell-like, transcript variant X1	yes|down	1
gene-LOC123504258	LOC123504258	synapse-associated protein of 47 kDa-like, transcript variant X1	yes|down	1
gene-LOC123503754	LOC123503754	neurogenic locus protein delta-like	yes|up	1
gene-LOC123504404	LOC123504404	syntaxin-7-like	yes|up	1
gene-LOC123504406	LOC123504406	class A basic helix-loop-helix protein 15-like	yes|up	1
gene-LOC123504401	LOC123504401	phosphotriesterase-related protein-like, transcript variant X1	yes|up	1
gene-LOC123505347	LOC123505347	neurogenic protein mastermind-like	yes|down	1
gene-LOC123498864	LOC123498864	uncharacterized LOC123498864	yes|up	1
gene-LOC123498865	LOC123498865	uncharacterized LOC123498865	yes|up	1
gene-LOC123504611	LOC123504611	uncharacterized LOC123504611	yes|down	1
gene-LOC123498862	LOC123498862	grpE protein homolog, mitochondrial-like	yes|up	1
gene-LOC123516693	LOC123516693		yes|up	1
gene-LOC123507876	LOC123507876	glutathione S-transferase kappa 1-like, transcript variant X1	yes|up	1
gene-LOC123507870	LOC123507870	uncharacterized LOC123507870, transcript variant X2	yes|down	1
gene-LOC123503575	LOC123503575	Krueppel-like factor 11	yes|up	1
gene-LOC123508214	LOC123508214	ubiquitin recognition factor in ER-associated degradation protein 1-like, transcript variant X1	yes|up	1
gene-LOC123501441	LOC123501441	deoxyribonuclease-2-alpha-like, transcript variant X1	yes|down	1
gene-LOC123501444	LOC123501444	glutamic acid-rich protein-like	yes|down	1
gene-LOC123503625	LOC123503625	uncharacterized LOC123503625	yes|up	1
gene-LOC123519535	LOC123519535	uncharacterized LOC123519535, transcript variant X9	yes|up	1
gene-LOC123519532	LOC123519532	uncharacterized LOC123519532, transcript variant X1	yes|down	1
gene-LOC123503372	LOC123503372	galactosylceramide sulfotransferase-like, transcript variant X1	yes|up	1
gene-LOC123519531	LOC123519531	uncharacterized LOC123519531, transcript variant X1	yes|down	1
gene-LOC123507330	LOC123507330	DNA repair and recombination protein rhm52-like	yes|down	1
gene-LOC123516212	LOC123516212	E3 ubiquitin-protein ligase parkin-like, transcript variant X2	yes|up	1
gene-LOC123508859	LOC123508859	DNA-directed RNA polymerases I, II, and III subunit RPABC2-like	yes|up	1
gene-LOC123505436	LOC123505436	uncharacterized LOC123505436, transcript variant X1	yes|up	1
gene-LOC123509851	LOC123509851	lysosomal-trafficking regulator-like, transcript variant X2	yes|down	1
gene-LOC123512979	LOC123512979	beta-secretase 1-like, transcript variant X1	yes|down	1
gene-LOC123518668	LOC123518668	diacylglycerol lipase-beta-like, transcript variant X4	yes|up	1
gene-LOC123504577	LOC123504577	kinetochore protein NDC80 homolog, transcript variant X1	yes|up	1
gene-LOC123506060	LOC123506060	uncharacterized LOC123506060	yes|down	1
gene-LOC123512970	LOC123512970	uncharacterized LOC123512970	yes|down	1
gene-LOC123511086	LOC123511086	MICAL-like protein 1	yes|down	1
gene-LOC123511085	LOC123511085	A-kinase anchor protein 9-like	yes|down	1
gene-LOC123511081	LOC123511081	SH3 and multiple ankyrin repeat domains protein 1-like	yes|down	1
gene-LOC123518626	LOC123518626	coiled-coil domain-containing protein 186-like, transcript variant X1	yes|up	1
gene-LOC123513748	LOC123513748	uncharacterized LOC123513748, transcript variant X2	yes|down	1
gene-LOC123511089	LOC123511089	myb-like protein X	yes|down	1
gene-LOC123503401	LOC123503401	uncharacterized LOC123503401	yes|down	1
gene-LOC123508320	LOC123508320	uncharacterized LOC123508320	yes|down	1
gene-LOC123503403	LOC123503403	uncharacterized LOC123503403	yes|down	1
gene-LOC123520243	LOC123520243	uncharacterized LOC123520243	yes|down	1
gene-LOC123508327	LOC123508327	phosphatidylethanolamine-binding protein 1-like, transcript variant X2	yes|up	1
gene-LOC123519446	LOC123519446	ras-like protein family member 10B, transcript variant X1	yes|down	1
gene-LOC123512998	LOC123512998	transmembrane protein 181-like	yes|down	1
gene-LOC123519444	LOC123519444	secretion-regulating guanine nucleotide exchange factor-like, transcript variant X1	yes|down	1
gene-LOC123519445	LOC123519445	40S ribosomal protein S20-like	yes|up	1
gene-LOC123519440	LOC123519440	titin-like, transcript variant X1	yes|down	1
gene-LOC123502809	LOC123502809	piggyBac transposable element-derived protein 3-like	yes|up	1
gene-LOC123504992	LOC123504992	trichohyalin-like, transcript variant X2	yes|down	1
gene-LOC123518683	LOC123518683	clathrin interactor 1-like	yes|up	1
gene-LOC123516500	LOC123516500	N-acetyl-D-glucosamine kinase-like	yes|up	1
gene-LOC123516501	LOC123516501	nucleolar protein 9-like, transcript variant X1	yes|up	1
gene-LOC123504996	LOC123504996	uncharacterized LOC123504996	yes|up	1
gene-LOC123516851	LOC123516851	uncharacterized LOC123516851, transcript variant X1	yes|up	1
gene-LOC123516504	LOC123516504	E3 ubiquitin-protein ligase HERC2-like, transcript variant X1	yes|down	1
gene-LOC123516505	LOC123516505	RNA polymerase II subunit A C-terminal domain phosphatase SSU72-like, transcript variant X2	yes|up	1
gene-LOC123515634	LOC123515634	telomerase reverse transcriptase-like, transcript variant X3	yes|up	1
gene-LOC123516859	LOC123516859	uncharacterized LOC123516859, transcript variant X1	yes|down	1
gene-LOC123515633	LOC123515633	la-related protein 1-like, transcript variant X1	yes|down	1
gene-LOC123500062	LOC123500062	uncharacterized LOC123500062	yes|up	1
gene-LOC123500060	LOC123500060	uncharacterized LOC123500060, transcript variant X4	yes|up	1
gene-LOC123514235	LOC123514235	glycine cleavage system H protein-like, transcript variant X1	yes|up	1
gene-LOC123500064	LOC123500064	ARF GTPase-activating protein GIT2-like, transcript variant X1	yes|down	1
gene-Trnaa-ugc-2	Trnaa-ugc	tRNA-Ala	yes|down	1
gene-LOC123519837	LOC123519837	myosin heavy chain, muscle-like, transcript variant X16	yes|down	1
gene-LOC123501596	LOC123501596	zinc finger protein 628-like, transcript variant X2	yes|down	1
gene-LOC123501368	LOC123501368	uncharacterized LOC123501368	yes|down	1
gene-LOC123504759	LOC123504759	transcription factor 12-like, transcript variant X1	yes|down	1
gene-LOC123501593	LOC123501593	uncharacterized LOC123501593	yes|down	1
gene-LOC123514239	LOC123514239	uncharacterized LOC123514239, transcript variant X2	yes|down	1
gene-LOC123505998	LOC123505998	uncharacterized LOC123505998	yes|down	1
gene-LOC123519841	LOC123519841	ras-related protein Rab-14, transcript variant X1	yes|up	1
gene-LOC123513133	LOC123513133	uncharacterized LOC123513133, transcript variant X1	yes|up	1
gene-LOC123505435	LOC123505435	uncharacterized LOC123505435	yes|up	1
gene-LOC123519849	LOC123519849	L-xylulose reductase-like	yes|up	1
gene-LOC123518863	LOC123518863	mitochondrial import inner membrane translocase subunit Tim9-like, transcript variant X1	yes|up	1
gene-LOC123502937	LOC123502937	LDLR chaperone boca-like	yes|up	1
gene-LOC123518861	LOC123518861	60S ribosomal protein L10a-like	yes|up	1
gene-LOC123518860	LOC123518860	uncharacterized LOC123518860	yes|up	1
gene-LOC123518834	LOC123518834	small integral membrane protein 15-like, transcript variant X2	yes|up	1
gene-LOC123518008	LOC123518008	coiled-coil and C2 domain-containing protein 2A-like	yes|down	1
gene-LOC123511384	LOC123511384	piggyBac transposable element-derived protein 3-like	yes|up	1
gene-LOC123518005	LOC123518005	phenazine biosynthesis-like domain-containing protein	yes|up	1
gene-LOC123511537	LOC123511537	transcription factor Adf-1-like	yes|up	1
gene-LOC123511534	LOC123511534	UDP-xylose and UDP-N-acetylglucosamine transporter-like, transcript variant X1	yes|down	1
gene-LOC123500876	LOC123500876	tolloid-like protein 2	yes|down	1
gene-LOC123511533	LOC123511533	alpha-tocopherol transfer protein-like, transcript variant X2	yes|down	1
gene-LOC123513223	LOC123513223	sperm-associated antigen 7 homolog	yes|up	1
gene-LOC123498882	LOC123498882	troponin C-like	yes|down	1
gene-LOC123514699	LOC123514699	poly [ADP-ribose] polymerase tankyrase-2-like	yes|down	1
gene-LOC123519993	LOC123519993	diuretic hormone receptor-like	yes|down	1
gene-LOC123519994	LOC123519994	uncharacterized LOC123519994	yes|down	1
gene-LOC123498887	LOC123498887	DNA-directed RNA polymerase II subunit RPB1-like, transcript variant X1	yes|down	1
gene-LOC123519997	LOC123519997	glutathione S-transferase 1-like	yes|up	1
gene-LOC123514690	LOC123514690	uncharacterized LOC123514690	yes|up	1
gene-LOC123518462	LOC123518462	DNA polymerase theta-like, transcript variant X1	yes|down	1
gene-LOC123498889	LOC123498889	hippocampus abundant transcript 1 protein-like	yes|up	1
gene-LOC123514696	LOC123514696	uncharacterized LOC123514696	yes|up	1
gene-LOC123498115	LOC123498115	activated Cdc42 kinase-like	yes|down	1
gene-LOC123514689	LOC123514689	CWF19-like protein 2	yes|down	1
gene-LOC123509322	LOC123509322	translation initiation factor IF-2-like	yes|down	1
gene-LOC123509323	LOC123509323	NADH dehydrogenase [ubiquinone] 1 beta subcomplex subunit 7-like	yes|up	1
gene-LOC123500476	LOC123500476	frizzled-10-like	yes|down	1
gene-LOC123509326	LOC123509326	methenyltetrahydrofolate synthase domain-containing protein-like	yes|down	1
gene-LOC123505110	LOC123505110	methylglutaconyl-CoA hydratase, mitochondrial-like, transcript variant X5	yes|up	1
gene-LOC123505113	LOC123505113	corepressor interacting with RBPJ 1-like	yes|up	1
gene-LOC123508481	LOC123508481	uncharacterized LOC123508481	yes|down	1
gene-LOC123518488	LOC123518488	calmodulin-like protein 4	yes|up	1
gene-LOC123509329	LOC123509329	ubiquitin carboxyl-terminal hydrolase 7-like	yes|down	1
gene-LOC123505119	LOC123505119	bone morphogenetic protein 2-like, transcript variant X2	yes|up	1
gene-LOC123516622	LOC123516622	uncharacterized LOC123516622, transcript variant X1	yes|up	1
gene-LOC123511622	LOC123511622	innexin inx2-like, transcript variant X3	yes|down	1
gene-LOC123518710	LOC123518710	uncharacterized LOC123518710	yes|down	1
gene-LOC123511621	LOC123511621	TRPL translocation defect protein 14-like	yes|down	1
gene-LOC123511627	LOC123511627	uncharacterized LOC123511627	yes|down	1
gene-LOC123511624	LOC123511624	uncharacterized LOC123511624	yes|up	1
gene-LOC123506109	LOC123506109	ras-related protein Rap-2c-like, transcript variant X2	yes|down	1
gene-LOC123503997	LOC123503997	LIM and SH3 domain protein 1-like, transcript variant X1	yes|up	1
gene-LOC123503996	LOC123503996	uncharacterized LOC123503996	yes|up	1
gene-LOC123510049	LOC123510049	translocation protein SEC63 homolog, transcript variant X1	yes|down	1
gene-LOC123510048	LOC123510048	uncharacterized LOC123510048	yes|down	1
gene-LOC123500502	LOC123500502	uncharacterized LOC123500502, transcript variant X2	yes|up	1
gene-LOC123514348	LOC123514348	FMRFamide receptor-like, transcript variant X5	yes|down	1
gene-LOC123514349	LOC123514349	cilia- and flagella-associated protein 251-like, transcript variant X1	yes|up	1
gene-LOC123510043	LOC123510043	uncharacterized LOC123510043, transcript variant X1	yes|down	1
gene-LOC123510042	LOC123510042	uncharacterized LOC123510042, transcript variant X1	yes|down	1
gene-LOC123510045	LOC123510045	luc7-like protein 3, transcript variant X2	yes|down	1
gene-LOC123510046	LOC123510046	tetraspanin-13-like, transcript variant X1	yes|down	1
gene-LOC123504776	LOC123504776	di-N-acetylchitobiase-like	yes|up	1
gene-LOC123510689	LOC123510689	sodium-dependent phosphate transport protein 3-like, transcript variant X1	yes|up	1
gene-LOC123499501	LOC123499501	uncharacterized LOC123499501, transcript variant X3	yes|down	1
gene-LOC123506355	LOC123506355	prominin-1-like	yes|down	1
gene-LOC123501053	LOC123501053	U1 small nuclear ribonucleoprotein C-like	yes|up	1
gene-LOC123501054	LOC123501054	uncharacterized LOC123501054, transcript variant X2	yes|down	1
gene-LOC123513001	LOC123513001	transmembrane protein 185A-like, transcript variant X1	yes|down	1
gene-LOC123513002	LOC123513002	uncharacterized LOC123513002, transcript variant X2	yes|up	1
gene-LOC123501058	LOC123501058	trichohyalin-like, transcript variant X1	yes|down	1
gene-LOC123513008	LOC123513008	uncharacterized LOC123513008, transcript variant X2	yes|up	1
gene-LOC123512571	LOC123512571	uncharacterized LOC123512571	yes|up	1
gene-LOC123500355	LOC123500355	cyclin-dependent kinase inhibitor 1B-like	yes|down	1
gene-LOC123518639	LOC123518639	RNA-binding protein 48-like	yes|up	1
gene-LOC123517484	LOC123517484	transmembrane emp24 domain-containing protein 5-like	yes|up	1
gene-LOC123499914	LOC123499914	uncharacterized LOC123499914	yes|up	1
gene-LOC123510269	LOC123510269	serine/threonine-protein kinase mTOR-like, transcript variant X1	yes|down	1
gene-LOC123517481	LOC123517481	N-glycosylase/DNA lyase-like, transcript variant X1	yes|up	1
gene-LOC123499919	LOC123499919	zinc finger BED domain-containing protein 5-like	yes|up	1
gene-LOC123502663	LOC123502663	atrial natriuretic peptide receptor 2-like	yes|down	1
gene-LOC123520642	LOC123520642	uncharacterized LOC123520642	yes|up	1
gene-LOC123511373	LOC123511373	uncharacterized LOC123511373	yes|down	1
gene-LOC123513628	LOC123513628	serine/arginine repetitive matrix protein 2-like, transcript variant X1	yes|up	1
gene-LOC123502661	LOC123502661	UDP-sugar transporter UST74c-like, transcript variant X1	yes|down	1
gene-LOC123505025	LOC123505025	ATP-dependent RNA helicase has-1-like	yes|up	1
gene-LOC123510390	LOC123510390	poly(ADP-ribose) glycohydrolase-like, transcript variant X1	yes|down	1
gene-LOC123508830	LOC123508830	uncharacterized LOC123508830, transcript variant X2	yes|down	1
gene-LOC123512685	LOC123512685	serine/threonine-protein kinase OSR1-like, transcript variant X1	yes|down	1
gene-LOC123517066	LOC123517066	voltage-dependent T-type calcium channel subunit alpha-1I-like, transcript variant X1	yes|down	1
gene-LOC123514789	LOC123514789	uncharacterized LOC123514789	yes|up	1
gene-LOC123511951	LOC123511951	glutamate receptor ionotropic, delta-2-like	yes|up	1
gene-LOC123517060	LOC123517060	phosphatidate cytidylyltransferase, mitochondrial-like, transcript variant X2	yes|up	1
gene-LOC123505339	LOC123505339	cytochrome b-c1 complex subunit 6, mitochondrial-like, transcript variant X1	yes|up	1
gene-LOC123505338	LOC123505338	28S ribosomal protein S2, mitochondrial-like, transcript variant X2	yes|up	1
gene-LOC123517660	LOC123517660	proteoglycan 4-like	yes|down	1
gene-LOC123505626	LOC123505626	uncharacterized LOC123505626, transcript variant X1	yes|up	1
gene-LOC123517662	LOC123517662	uncharacterized LOC123517662, transcript variant X1	yes|down	1
gene-LOC123505336	LOC123505336	UPF0415 protein C7orf25 homolog, transcript variant X1	yes|up	1
gene-LOC123517665	LOC123517665	DNA-directed RNA polymerase II subunit RPB9-like	yes|up	1
gene-LOC123505332	LOC123505332	ATP-dependent RNA helicase DDX55-like, transcript variant X2	yes|up	1
gene-LOC123520525	LOC123520525	stomatin-like protein 1, transcript variant X1	yes|up	1
gene-LOC123506134	LOC123506134	tetratricopeptide repeat protein 19, mitochondrial-like	yes|up	1
gene-LOC123520526	LOC123520526	protein ZBED8-like	yes|up	1
gene-LOC123520521	LOC123520521	cytochrome P450 9e2-like, transcript variant X1	yes|down	1
gene-LOC123506133	LOC123506133	zinc finger protein 347-like, transcript variant X2	yes|up	1
gene-LOC123506130	LOC123506130	uncharacterized LOC123506130	yes|up	1
gene-LOC123520522	LOC123520522	ras-related protein Rab-2	yes|down	1
gene-LOC123514626	LOC123514626	uncharacterized LOC123514626	yes|down	1
gene-LOC123506138	LOC123506138	zinc finger and BTB domain-containing protein 24-like, transcript variant X2	yes|down	1
gene-LOC123513177	LOC123513177	zwei Ig domain protein zig-8-like, transcript variant X2	yes|up	1
gene-LOC123512199	LOC123512199	uncharacterized LOC123512199	yes|up	1
gene-LOC123507664	LOC123507664	unconventional myosin-X-like, transcript variant X1	yes|down	1
gene-LOC123519895	LOC123519895	tRNA-specific adenosine deaminase 1-like	yes|up	1
gene-LOC123512593	LOC123512593	uncharacterized LOC123512593, transcript variant X1	yes|down	1
gene-LOC123498640	LOC123498640	uncharacterized LOC123498640, transcript variant X2	yes|up	1
gene-LOC123520193	LOC123520193	glutathione S-transferase Mu 3-like, transcript variant X4	yes|up	1
gene-LOC123512195	LOC123512195	uncharacterized LOC123512195	yes|down	1
gene-LOC123498646	LOC123498646	putative nuclease HARBI1	yes|up	1
gene-LOC123506103	LOC123506103	40S ribosomal protein S19-like, transcript variant X2	yes|up	1
gene-LOC123517112	LOC123517112	inhibitor of growth protein 4-like, transcript variant X1	yes|up	1
gene-LOC123499224	LOC123499224	activating signal cointegrator 1-like, transcript variant X1	yes|down	1
gene-LOC123499227	LOC123499227	protein FMC1 homolog, transcript variant X1	yes|up	1
gene-LOC123517111	LOC123517111	luciferin sulfotransferase-like, transcript variant X1	yes|up	1
gene-LOC123517117	LOC123517117	D-beta-hydroxybutyrate dehydrogenase, mitochondrial-like	yes|up	1
gene-LOC123498083	LOC123498083	galactose-3-O-sulfotransferase 4-like, transcript variant X1	yes|up	1
gene-LOC123501835	LOC123501835	tRNA dimethylallyltransferase-like	yes|down	1
gene-LOC123499229	LOC123499229	neurogenic locus Notch protein-like	yes|down	1
gene-LOC123499228	LOC123499228	haloacid dehalogenase-like hydrolase domain-containing protein 2, transcript variant X1	yes|up	1
gene-LOC123498084	LOC123498084	uncharacterized LOC123498084, transcript variant X1	yes|down	1
gene-LOC123501831	LOC123501831	vacuolar protein sorting-associated protein 13D-like	yes|down	1
gene-LOC123505240	LOC123505240	UDP-glycosyltransferase UGT5-like, transcript variant X1	yes|up	1
gene-LOC123506228	LOC123506228	ADP-ribosylation factor-like protein 4C	yes|down	1
gene-LOC123505245	LOC123505245	E3 ubiquitin-protein ligase MARCHF8-like, transcript variant X1	yes|up	1
gene-LOC123520182	LOC123520182	G patch domain-containing protein 11-like, transcript variant X1	yes|up	1
gene-LOC123498790	LOC123498790	proliferating cell nuclear antigen-like	yes|up	1
gene-LOC123498009	LOC123498009	pancreatic lipase-related protein 2-like	yes|up	1
gene-LOC123501900	LOC123501900	centrosomal protein 43-like, transcript variant X1	yes|up	1
gene-LOC123506221	LOC123506221	uncharacterized LOC123506221	yes|up	1
gene-LOC123506595	LOC123506595	proline-rich protein 36-like, transcript variant X1	yes|down	1
gene-LOC123520637	LOC123520637	DNA excision repair protein ERCC-6-like	yes|up	1
gene-LOC123506597	LOC123506597	protein PTCD3 homolog, mitochondrial-like	yes|down	1
gene-LOC123516426	LOC123516426	trimeric intracellular cation channel type 1B.1-like, transcript variant X2	yes|down	1
gene-LOC123509051	LOC123509051	uncharacterized LOC123509051, transcript variant X1	yes|up	1
gene-LOC123511884	LOC123511884	probable N-acetyltransferase san	yes|down	1
gene-LOC123502239	LOC123502239	histone deacetylase 1-like	yes|down	1
gene-LOC123516420	LOC123516420	E3 ubiquitin-protein ligase RNF220-like, transcript variant X1	yes|up	1
gene-LOC123499139	LOC123499139	uncharacterized LOC123499139	yes|up	1
gene-LOC123499138	LOC123499138	RNA exonuclease 4-like, transcript variant X3	yes|up	1
gene-LOC123513569	LOC123513569	40S ribosomal protein S16-like	yes|up	1
gene-LOC123513568	LOC123513568	mitoferrin-1-like, transcript variant X1	yes|down	1
gene-LOC123499681	LOC123499681	uncharacterized LOC123499681, transcript variant X4	yes|down	1
gene-LOC123499131	LOC123499131	transmembrane protein 65-like, transcript variant X1	yes|up	1
gene-LOC123499130	LOC123499130	protein FAM32A-like, transcript variant X1	yes|up	1
gene-LOC123513561	LOC123513561	protein mago nashi homolog	yes|up	1
gene-LOC123499132	LOC123499132	transcription factor p65-like, transcript variant X1	yes|down	1
gene-LOC123499135	LOC123499135	uncharacterized LOC123499135, transcript variant X2	yes|up	1
gene-LOC123499134	LOC123499134	dnaJ homolog subfamily C member 11-like	yes|up	1
gene-LOC123513564	LOC123513564	zinc finger protein 143-like, transcript variant X3	yes|down	1
gene-LOC123506915	LOC123506915	piggyBac transposable element-derived protein 2-like	yes|up	1
gene-LOC123520853	LOC123520853	uncharacterized LOC123520853, transcript variant X1	yes|down	1
gene-LOC123520852	LOC123520852	integumentary mucin C.1-like	yes|up	1
gene-LOC123520859	LOC123520859	uncharacterized LOC123520859, transcript variant X1	yes|down	1
gene-LOC123506919	LOC123506919	ETS domain-containing protein Elk-1-like	yes|down	1
gene-LOC123498465	LOC123498465	uncharacterized protein C1orf112-like	yes|up	1
gene-LOC123514262	LOC123514262	uncharacterized LOC123514262, transcript variant X1	yes|down	1
gene-LOC123507428	LOC123507428	calcineurin-binding protein cabin-1-like	yes|down	1
gene-LOC123520458	LOC123520458	UPF0687 protein C20orf27 homolog, transcript variant X3	yes|up	1
gene-LOC123513207	LOC123513207	ubiquitin-conjugating enzyme E2 G1-like	yes|up	1
gene-LOC123506829	LOC123506829	uncharacterized LOC123506829, transcript variant X1	yes|up	1
gene-LOC123506044	LOC123506044	putative nuclease HARBI1	yes|up	1
gene-LOC123506042	LOC123506042	SAFB-like transcription modulator	yes|down	1
gene-LOC123507264	LOC123507264	leukocyte tyrosine kinase receptor-like, transcript variant X1	yes|down	1
gene-LOC123506041	LOC123506041	beta-arrestin-1-like, transcript variant X1	yes|down	1
gene-LOC123505335	LOC123505335	S-formylglutathione hydrolase-like, transcript variant X1	yes|up	1
gene-LOC123513819	LOC123513819	uncharacterized LOC123513819, transcript variant X1	yes|down	1
gene-LOC123513818	LOC123513818	palmitoyltransferase ZDHHC5-like, transcript variant X1	yes|down	1
gene-LOC123505334	LOC123505334	copine-8-like, transcript variant X1	yes|down	1
gene-LOC123502583	LOC123502583	prostaglandin G/H synthase 2-like	yes|down	1
gene-LOC123502582	LOC123502582	chaoptin-like, transcript variant X3	yes|down	1
gene-LOC123502580	LOC123502580	uncharacterized LOC123502580	yes|down	1
gene-LOC123507067	LOC123507067	neo-calmodulin-like	yes|down	1
gene-LOC123510469	LOC123510469	DCN1-like protein 3, transcript variant X1	yes|up	1
gene-LOC123507065	LOC123507065	transcription initiation factor IIB-like	yes|down	1
gene-LOC123510912	LOC123510912	chromatin-remodeling complex ATPase chain Iswi-like, transcript variant X1	yes|down	1
gene-LOC123510911	LOC123510911	nitric oxide synthase-like protein, transcript variant X3	yes|down	1
gene-LOC123515405	LOC123515405	MFS-type transporter SLC18B1-like	yes|up	1
gene-LOC123508993	LOC123508993	RING finger protein nhl-1-like, transcript variant X4	yes|down	1
gene-LOC123515400	LOC123515400	mpv17-like protein, transcript variant X4	yes|up	1
gene-LOC123499350	LOC123499350		yes|down	1
gene-LOC123509429	LOC123509429	uncharacterized LOC123509429	yes|up	1
gene-LOC123507085	LOC123507085	28S rRNA (cytosine-C(5))-methyltransferase-like	yes|up	1
gene-LOC123502566	LOC123502566	pre-mRNA-processing factor 39-like	yes|down	1
gene-LOC123510399	LOC123510399	troponin I-like, transcript variant X2	yes|down	1
gene-LOC123508060	LOC123508060	probable palmitoyltransferase ZDHHC24	yes|up	1
gene-LOC123508067	LOC123508067	transmembrane protein 243-like, transcript variant X3	yes|up	1
gene-LOC123516905	LOC123516905	uncharacterized LOC123516905, transcript variant X1	yes|up	1
gene-LOC123506136	LOC123506136	uncharacterized LOC123506136	yes|down	1
gene-LOC123503182	LOC123503182	60S ribosomal protein L8-like	yes|up	1
gene-LOC123502698	LOC123502698	uncharacterized LOC123502698	yes|down	1
gene-LOC123507405	LOC123507405	ADP-ribosylation factor-like protein 5B, transcript variant X1	yes|down	1
gene-LOC123516194	LOC123516194	uncharacterized LOC123516194, transcript variant X1	yes|up	1
gene-LOC123516445	LOC123516445	pyruvate dehydrogenase phosphatase regulatory subunit, mitochondrial-like, transcript variant X4	yes|up	1
gene-LOC123507401	LOC123507401	uncharacterized LOC123507401	yes|down	1
gene-LOC123516442	LOC123516442	uncharacterized LOC123516442	yes|down	1
gene-LOC123512163	LOC123512163	tetratricopeptide repeat protein 5-like, transcript variant X1	yes|down	1
gene-LOC123502690	LOC123502690	kinase D-interacting substrate of 220 kDa-like, transcript variant X1	yes|down	1
gene-LOC123508447	LOC123508447	lipoyl synthase, mitochondrial-like, transcript variant X1	yes|down	1
gene-LOC123503972	LOC123503972	WD repeat-containing protein 35-like, transcript variant X2	yes|down	1
gene-LOC123503740	LOC123503740	adenylate kinase isoenzyme 6-like	yes|up	1
gene-LOC123509665	LOC123509665	dynein axonemal assembly factor 4-like, transcript variant X1	yes|up	1
gene-LOC123503974	LOC123503974	ankyrin repeat domain-containing protein 10-like, transcript variant X1	yes|up	1
gene-LOC123520523	LOC123520523	uncharacterized LOC123520523	yes|up	1
gene-LOC123508199	LOC123508199	uncharacterized protein CG1161-like	yes|down	1
gene-LOC123509900	LOC123509900	phosphatidylinositide phosphatase SAC2-like, transcript variant X2	yes|down	1
gene-LOC123511998	LOC123511998	uncharacterized LOC123511998, transcript variant X1	yes|down	1
gene-LOC123508191	LOC123508191	protein krueppel-like	yes|up	1
gene-LOC123500074	LOC123500074	SCY1-like protein 2, transcript variant X1	yes|down	1
gene-LOC123500187	LOC123500187	sodium/hydrogen exchanger 2-like, transcript variant X2	yes|down	1
gene-LOC123500180	LOC123500180	beta-1,4-mannosyltransferase egh-like, transcript variant X1	yes|down	1
gene-LOC123503568	LOC123503568	CTD small phosphatase-like protein 2-A, transcript variant X1	yes|down	1
gene-LOC123520645	LOC123520645	cardioactive peptide-like	yes|up	1
gene-LOC123503566	LOC123503566	centrosomal protein of 104 kDa-like, transcript variant X1	yes|down	1
gene-LOC123501455	LOC123501455	integrin alpha-PS2-like	yes|down	1
gene-LOC123519615	LOC123519615	zinc finger protein 33B-like, transcript variant X1	yes|up	1
gene-LOC123519614	LOC123519614	UPF0545 protein C22orf39 homolog, transcript variant X1	yes|up	1
gene-LOC123503562	LOC123503562	small nuclear ribonucleoprotein Sm D2-like	yes|up	1
gene-LOC123501453	LOC123501453	STE20-related kinase adapter protein alpha-like, transcript variant X1	yes|down	1
gene-LOC123507311	LOC123507311	ribosome biogenesis protein BRX1 homolog	yes|up	1
gene-LOC123513580	LOC123513580	hyaluronan mediated motility receptor-like	yes|down	1
gene-LOC123507313	LOC123507313	selenoprotein M-like	yes|up	1
gene-LOC123520647	LOC123520647	low-density lipoprotein receptor-related protein 8-like, transcript variant X1	yes|down	1
gene-LOC123511458	LOC123511458	uncharacterized LOC123511458	yes|down	1
gene-LOC123514618	LOC123514618	probable 39S ribosomal protein L24, mitochondrial	yes|up	1
gene-LOC123502764	LOC123502764	atrial natriuretic peptide receptor 1-like, transcript variant X2	yes|down	1
gene-LOC123507319	LOC123507319	potassium voltage-gated channel protein eag-like	yes|down	1
gene-LOC123507318	LOC123507318	neprilysin-3-like, transcript variant X2	yes|down	1
gene-LOC123519053	LOC123519053	E3 ubiquitin-protein ligase Topors-like	yes|up	1
gene-LOC123508662	LOC123508662	proline-rich protein 36-like	yes|up	1
gene-LOC123508663	LOC123508663	uncharacterized LOC123508663	yes|down	1
gene-LOC123516995	LOC123516995	F-box only protein 21-like, transcript variant X1	yes|up	1
gene-LOC123504504	LOC123504504	protein asteroid-like, transcript variant X1	yes|up	1
gene-LOC123515538	LOC123515538	alpha-2-macroglobulin receptor-associated protein-like	yes|up	1
gene-LOC123510864	LOC123510864	presenilin-1-like	yes|down	1
gene-LOC123512969	LOC123512969	phosphatidylinositol 5-phosphate 4-kinase type-2 alpha-like, transcript variant X1	yes|up	1
gene-LOC123516224	LOC123516224	neuropeptide CCHamide-1 receptor-like, transcript variant X1	yes|up	1
gene-LOC123515244	LOC123515244		yes|up	1
gene-LOC123512213	LOC123512213	DNA-directed RNA polymerase II subunit RPB7	yes|up	1
gene-LOC123508238	LOC123508238	mucin-17-like, transcript variant X1	yes|down	1
gene-LOC123515531	LOC123515531	target of rapamycin complex subunit lst8-like	yes|up	1
gene-LOC123512216	LOC123512216	mucin-5AC-like	yes|down	1
gene-LOC123515241	LOC123515241	protein pangolin, isoforms A/H/I/S-like, transcript variant X1	yes|down	1
gene-LOC123508680	LOC123508680	general transcription factor II-I repeat domain-containing protein 2B-like	yes|down	1
gene-LOC123514598	LOC123514598	glutaredoxin-related protein 5, mitochondrial-like	yes|up	1
gene-LOC123508687	LOC123508687	twitchin-like	yes|down	1
gene-LOC123514593	LOC123514593	prosaposin-like	yes|down	1
gene-LOC123514592	LOC123514592	nucleoporin Gle1-like	yes|up	1
gene-LOC123508688	LOC123508688	uncharacterized LOC123508688, transcript variant X1	yes|up	1
gene-LOC123504179	LOC123504179	tyrosine--tRNA ligase, mitochondrial-like	yes|up	1
gene-LOC123508332	LOC123508332	39S ribosomal protein L39, mitochondrial-like, transcript variant X1	yes|up	1
gene-LOC123508445	LOC123508445	protein FAM102B-like, transcript variant X1	yes|down	1
gene-LOC123502839	LOC123502839	uncharacterized LOC123502839	yes|up	1
gene-LOC123518679	LOC123518679	troponin T, skeletal muscle-like, transcript variant X1	yes|down	1
gene-LOC123508440	LOC123508440	uncharacterized LOC123508440	yes|down	1
gene-LOC123508441	LOC123508441	uncharacterized LOC123508441	yes|down	1
gene-LOC123512984	LOC123512984	uncharacterized LOC123512984	yes|up	1
gene-LOC123508636	LOC123508636	ectonucleotide pyrophosphatase/phosphodiesterase family member 3-like, transcript variant X1	yes|down	1
gene-LOC123504325	LOC123504325	uncharacterized LOC123504325, transcript variant X3	yes|up	1
gene-LOC123519278	LOC123519278		yes|up	1
gene-LOC123518670	LOC123518670	uncharacterized LOC123518670, transcript variant X1	yes|down	1
gene-LOC123518671	LOC123518671	putative peptidyl-tRNA hydrolase PTRHD1, transcript variant X1	yes|down	1
gene-LOC123517520	LOC123517520	uncharacterized LOC123517520, transcript variant X1	yes|up	1
gene-LOC123518674	LOC123518674	uncharacterized LOC123518674	yes|up	1
gene-LOC123502834	LOC123502834	uncharacterized LOC123502834	yes|down	1
gene-LOC123504219	LOC123504219	peptide methionine sulfoxide reductase MsrB-like, transcript variant X1	yes|up	1
gene-LOC123516535	LOC123516535	hamartin-like, transcript variant X2	yes|up	1
gene-LOC123516447	LOC123516447	uncharacterized LOC123516447, transcript variant X1	yes|up	1
gene-LOC123516533	LOC123516533	zinc finger protein 830-like, transcript variant X2	yes|up	1
gene-LOC123516530	LOC123516530	glucose-6-phosphatase catalytic subunit 1-like, transcript variant X3	yes|up	1
gene-LOC123504211	LOC123504211	V-type proton ATPase subunit e 2-like	yes|up	1
gene-LOC123509622	LOC123509622	uncharacterized LOC123509622	yes|up	1
gene-LOC123504217	LOC123504217	uncharacterized LOC123504217	yes|up	1
gene-LOC123500056	LOC123500056	uncharacterized LOC123500056, transcript variant X1	yes|down	1
gene-LOC123518274	LOC123518274	uncharacterized LOC123518274	yes|down	1
gene-LOC123501761	LOC123501761	arginase, hepatic-like, transcript variant X1	yes|up	1
gene-LOC123501535	LOC123501535	exostosin-1-like	yes|down	1
gene-LOC123500051	LOC123500051	G1/S-specific cyclin-D2-like	yes|up	1
gene-LOC123500050	LOC123500050	metal cation symporter ZIP14-like	yes|down	1
gene-LOC123501586	LOC123501586	uncharacterized LOC123501586	yes|up	1
gene-LOC123514202	LOC123514202	ATP synthase subunit e, mitochondrial-like	yes|up	1
gene-LOC123511321	LOC123511321	uncharacterized LOC123511321	yes|up	1
gene-LOC123514200	LOC123514200	ralBP1-associated Eps domain-containing protein 2-like, transcript variant X1	yes|down	1
gene-LOC123514207	LOC123514207	uncharacterized LOC123514207	yes|up	1
gene-LOC123501583	LOC123501583	uncharacterized LOC123501583, transcript variant X1	yes|down	1
gene-LOC123500059	LOC123500059	protein lin-52 homolog, transcript variant X1	yes|up	1
gene-LOC123516446	LOC123516446	ATP-dependent RNA helicase DDX24-like	yes|up	1
gene-LOC123501631	LOC123501631	mucin-2-like	yes|down	1
gene-LOC123498644	LOC123498644	uncharacterized LOC123498644	yes|down	1
gene-LOC123502905	LOC123502905	tetraspanin-7-like	yes|down	1
gene-LOC123502903	LOC123502903	patched domain-containing protein 3-like	yes|down	1
gene-LOC123508535	LOC123508535	uncharacterized LOC123508535	yes|down	1
gene-LOC123509003	LOC123509003	5'-AMP-activated protein kinase subunit gamma-2-like, transcript variant X1	yes|down	1
gene-LOC123509002	LOC123509002	actin-related protein 2/3 complex subunit 2-like, transcript variant X1	yes|down	1
gene-LOC123509001	LOC123509001	E3 ubiquitin-protein ligase TRIM37-like, transcript variant X1	yes|down	1
gene-LOC123509000	LOC123509000	transmembrane protein 60-like	yes|up	1
gene-LOC123509004	LOC123509004	uncharacterized LOC123509004	yes|up	1
gene-LOC123504039	LOC123504039	acetyl-coenzyme A synthetase 2-like, mitochondrial	yes|down	1
gene-LOC123518879	LOC123518879	RNA-binding protein Musashi homolog Rbp6-like	yes|down	1
gene-LOC123509008	LOC123509008	uncharacterized LOC123509008	yes|down	1
gene-LOC123518010	LOC123518010	rab11 family-interacting protein 4B-like, transcript variant X1	yes|down	1
gene-LOC123515753	LOC123515753	hemicentin-1-like	yes|down	1
gene-LOC123503308	LOC123503308	general transcription factor 3C polypeptide 1-like	yes|down	1
gene-LOC123515754	LOC123515754	uncharacterized LOC123515754	yes|down	1
gene-LOC123511438	LOC123511438	daf-12-interacting protein 1-like, transcript variant X1	yes|down	1
gene-LOC123509487	LOC123509487	synaptotagmin-7-like, transcript variant X1	yes|down	1
gene-LOC123501601	LOC123501601	uncharacterized LOC123501601, transcript variant X1	yes|up	1
gene-LOC123516080	LOC123516080	proteasome adapter and scaffold protein ECM29-like	yes|down	1
gene-LOC123509951	LOC123509951	ethanolamine-phosphate cytidylyltransferase-like	yes|down	1
gene-LOC123510127	LOC123510127	vesicle-associated membrane protein 7-like, transcript variant X3	yes|up	1
gene-LOC123499226	LOC123499226	uncharacterized LOC123499226, transcript variant X2	yes|up	1
gene-LOC123511180	LOC123511180	elongation factor 1-beta-like	yes|up	1
gene-LOC123509316	LOC123509316	40S ribosomal protein S26-like	yes|up	1
gene-LOC123509310	LOC123509310	uncharacterized protein DDB_G0271670-like	yes|up	1
gene-LOC123520351	LOC123520351	coiled-coil-helix-coiled-coil-helix domain-containing protein 7-like, transcript variant X1	yes|up	1
gene-LOC123508823	LOC123508823	uncharacterized LOC123508823	yes|up	1
gene-LOC123518702	LOC123518702	coiled-coil domain-containing protein 25-like	yes|up	1
gene-LOC123499144	LOC123499144	protein shisa-like-2A, transcript variant X1	yes|down	1
gene-LOC123511615	LOC123511615	uncharacterized LOC123511615, transcript variant X1	yes|up	1
gene-LOC123511612	LOC123511612	putative leucine-rich repeat-containing protein DDB_G0290503	yes|up	1
gene-LOC123518704	LOC123518704	death-associated protein 1-like	yes|up	1
gene-LOC123518709	LOC123518709	hemicentin-1-like	yes|up	1
gene-LOC123503981	LOC123503981	probable 28S ribosomal protein S6, mitochondrial	yes|up	1
gene-LOC123511053	LOC123511053	uncharacterized LOC123511053	yes|down	1
gene-LOC123510059	LOC123510059	univin-like	yes|down	1
gene-LOC123514990	LOC123514990	uncharacterized LOC123514990	yes|down	1
gene-LOC123509220	LOC123509220	gamma-aminobutyric acid type B receptor subunit 2-like	yes|down	1
gene-LOC123518657	LOC123518657	histone-lysine N-methyltransferase 2C-like	yes|up	1
gene-LOC123514373	LOC123514373	SNARE-associated protein Snapin-like	yes|down	1
gene-LOC123510698	LOC123510698	uncharacterized LOC123510698	yes|down	1
gene-LOC123510699	LOC123510699	zinc finger protein ZXDC-like	yes|down	1
gene-LOC123514835	LOC123514835	palmitoyltransferase ZDHHC3-like	yes|up	1
gene-LOC123498085	LOC123498085	atypical kinase COQ8B, mitochondrial-like, transcript variant X1	yes|down	1
gene-LOC123501124	LOC123501124	E3 ubiquitin-protein ligase FANCL-like	yes|up	1
gene-LOC123510692	LOC123510692	uncharacterized LOC123510692	yes|down	1
gene-LOC123501024	LOC123501024	XK-related protein 6-like, transcript variant X1	yes|down	1
gene-LOC123514667	LOC123514667	ATP synthase-coupling factor 6, mitochondrial-like	yes|up	1
gene-LOC123514975	LOC123514975	N-alpha-acetyltransferase 10-like	yes|up	1
gene-LOC123514974	LOC123514974	mitochondrial fission regulator 2-like, transcript variant X2	yes|down	1
gene-LOC123514976	LOC123514976	B-cell CLL/lymphoma 7 protein family member A-like	yes|up	1
gene-LOC123514971	LOC123514971	vacuolar protein sorting-associated protein 54-like, transcript variant X1	yes|down	1
gene-LOC123501028	LOC123501028	MOG interacting and ectopic P-granules protein 1-like, transcript variant X2	yes|down	1
gene-LOC123504831	LOC123504831	endothelin-converting enzyme homolog, transcript variant X1	yes|up	1
gene-LOC123512562	LOC123512562	prefoldin subunit 5-like	yes|up	1
gene-LOC123512565	LOC123512565	protein bicaudal D-like	yes|down	1
gene-LOC123500998	LOC123500998	trypsin-1-like	yes|up	1
gene-LOC123516441	LOC123516441	uncharacterized LOC123516441, transcript variant X1	yes|up	1
gene-LOC123499248	LOC123499248	uncharacterized LOC123499248	yes|up	1
gene-LOC123500997	LOC123500997	piggyBac transposable element-derived protein 2-like	yes|up	1
gene-LOC123517586	LOC123517586	trypsin-1-like	yes|up	1
gene-LOC123500992	LOC123500992	uncharacterized LOC123500992	yes|up	1
gene-LOC123500868	LOC123500868	uncharacterized LOC123500868	yes|up	1
gene-LOC123505247	LOC123505247	transient receptor potential channel pyrexia-like, transcript variant X1	yes|down	1
gene-LOC123510272	LOC123510272	14-3-3 protein epsilon-like	yes|down	1
gene-LOC123499905	LOC123499905	N-acetylglucosamine-1-phosphotransferase subunits alpha/beta-like	yes|down	1
gene-LOC123514049	LOC123514049	chondroitin sulfate synthase 1-like, transcript variant X1	yes|down	1
gene-LOC123509100	LOC123509100	uncharacterized LOC123509100	yes|up	1
gene-LOC123510587	LOC123510587	GDP-Man:Man(3)GlcNAc(2)-PP-Dol alpha-1,2-mannosyltransferase-like	yes|down	1
gene-LOC123505744	LOC123505744	uncharacterized protein C2orf42-like, transcript variant X1	yes|up	1
gene-LOC123505745	LOC123505745	prolactin-releasing peptide receptor-like	yes|down	1
gene-LOC123500516	LOC123500516	uncharacterized LOC123500516	yes|up	1
gene-LOC123514800	LOC123514800	proliferation-associated protein 2G4-like, transcript variant X2	yes|up	1
gene-LOC123506699	LOC123506699	uncharacterized LOC123506699, transcript variant X1	yes|down	1
gene-LOC123520632	LOC123520632	uncharacterized LOC123520632, transcript variant X1	yes|up	1
gene-LOC123518631	LOC123518631	uncharacterized LOC123518631	yes|up	1
gene-LOC123498821	LOC123498821	pre-mRNA-splicing factor 38B-like	yes|down	1
gene-LOC123514809	LOC123514809	alpha-tubulin N-acetyltransferase-like, transcript variant X1	yes|down	1
gene-LOC123519897	LOC123519897	uncharacterized LOC123519897, transcript variant X1	yes|up	1
gene-LOC123512692	LOC123512692	uncharacterized LOC123512692	yes|down	1
gene-LOC123512693	LOC123512693		yes|up	1
gene-LOC123517297	LOC123517297	constitutive coactivator of PPAR-gamma-like protein 2	yes|up	1
gene-LOC123498521	LOC123498521	N-alpha-acetyltransferase 40-like	yes|up	1
gene-LOC123498928	LOC123498928	serine/arginine repetitive matrix protein 2-like, transcript variant X1	yes|down	1
gene-LOC123501905	LOC123501905	leucine-rich repeat extensin-like protein 5, transcript variant X1	yes|down	1
gene-LOC123498527	LOC123498527	uncharacterized LOC123498527	yes|down	1
gene-LOC123498825	LOC123498825	uncharacterized aarF domain-containing protein kinase 5-like, transcript variant X1	yes|down	1
gene-LOC123510475	LOC123510475		yes|up	1
gene-LOC123498417	LOC123498417	trichohyalin-like	yes|down	1
gene-LOC123498416	LOC123498416	uncharacterized LOC123498416	yes|up	1
gene-LOC123510470	LOC123510470	uncharacterized Golgi apparatus membrane protein-like protein CG5021, transcript variant X1	yes|up	1
gene-LOC123510471	LOC123510471	major facilitator superfamily domain-containing protein 12-like, transcript variant X5	yes|down	1
gene-LOC123498413	LOC123498413	protein FAM200A-like	yes|up	1
gene-LOC123498412	LOC123498412	mitochondrial inner membrane protease ATP23 homolog	yes|up	1
gene-LOC123514238	LOC123514238	uncharacterized LOC123514238, transcript variant X1	yes|up	1
gene-LOC123517617	LOC123517617	uncharacterized LOC123517617	yes|up	1
gene-LOC123517616	LOC123517616	mediator of RNA polymerase II transcription subunit 15-like	yes|down	1
gene-LOC123510478	LOC123510478	MAM and LDL-receptor class A domain-containing protein 2-like, transcript variant X1	yes|down	1
gene-LOC123505323	LOC123505323	homeotic protein spalt-major-like, transcript variant X1	yes|down	1
gene-LOC123505321	LOC123505321	zinc finger protein 646-like, transcript variant X1	yes|down	1
gene-LOC123505630	LOC123505630	transcription elongation factor S-II-like, transcript variant X1	yes|up	1
gene-LOC123520537	LOC123520537	LARGE xylosyl- and glucuronyltransferase 2-like	yes|up	1
gene-LOC123505632	LOC123505632	putative E3 ubiquitin-protein ligase UBR7, transcript variant X1	yes|up	1
gene-LOC123520535	LOC123520535	protein transport protein Sec31A-like, transcript variant X3	yes|down	1
gene-LOC123505634	LOC123505634	putative glutathione-specific gamma-glutamylcyclotransferase 2, transcript variant X1	yes|up	1
gene-LOC123520533	LOC123520533	ras-related protein Rap-1b-like, transcript variant X4	yes|down	1
gene-LOC123501406	LOC123501406	uncharacterized LOC123501406, transcript variant X1	yes|up	1
gene-LOC123501331	LOC123501331	uncharacterized LOC123501331	yes|up	1
gene-LOC123506341	LOC123506341	uncharacterized LOC123506341, transcript variant X4	yes|down	1
gene-LOC123501333	LOC123501333	adhesion G protein-coupled receptor A3-like, transcript variant X2	yes|down	1
gene-LOC123513103	LOC123513103	protein mothers against dpp-like	yes|down	1
gene-LOC123506104	LOC123506104	WD repeat-containing protein 17-like, transcript variant X1	yes|down	1
gene-LOC123507674	LOC123507674	uncharacterized LOC123507674	yes|down	1
gene-LOC123507670	LOC123507670	conserved oligomeric Golgi complex subunit 3-like	yes|down	1
gene-LOC123503849	LOC123503849	60S ribosomal protein L19-like	yes|up	1
gene-LOC123512182	LOC123512182	uncharacterized LOC123512182	yes|up	1
gene-LOC123512183	LOC123512183	sodium bicarbonate transporter-like protein 11, transcript variant X3	yes|down	1
gene-LOC123512180	LOC123512180	nipped-B-like protein, transcript variant X2	yes|down	1
gene-LOC123498633	LOC123498633	zinc finger protein 621-like, transcript variant X1	yes|up	1
gene-LOC123517127	LOC123517127	uncharacterized LOC123517127, transcript variant X1	yes|up	1
gene-LOC123499237	LOC123499237	dolichol-phosphate mannosyltransferase subunit 3-like	yes|up	1
gene-LOC123517125	LOC123517125	protein chibby homolog 1-like, transcript variant X2	yes|up	1
gene-LOC123517124	LOC123517124	metaxin-1-like, transcript variant X1	yes|up	1
gene-LOC123517123	LOC123517123	ubiquinone biosynthesis O-methyltransferase, mitochondrial-like, transcript variant X3	yes|up	1
gene-LOC123499230	LOC123499230	tectonic-1-like	yes|down	1
gene-LOC123505810	LOC123505810	heat shock protein 75 kDa, mitochondrial-like	yes|down	1
gene-LOC123505811	LOC123505811	SAP domain-containing ribonucleoprotein-like	yes|down	1
gene-LOC123505815	LOC123505815	uncharacterized LOC123505815	yes|up	1
gene-LOC123517129	LOC123517129	mediator of RNA polymerase II transcription subunit 18-like, transcript variant X1	yes|up	1
gene-LOC123517128	LOC123517128	mitochondrial thiamine pyrophosphate carrier-like, transcript variant X2	yes|up	1
gene-LOC123505252	LOC123505252	protein SPT2 homolog	yes|down	1
gene-LOC123505251	LOC123505251	40S ribosomal protein S12-like	yes|up	1
gene-LOC123517725	LOC123517725	uncharacterized LOC123517725	yes|up	1
gene-LOC123517724	LOC123517724	von Willebrand factor C and EGF domain-containing protein-like, transcript variant X6	yes|up	1
gene-LOC123505255	LOC123505255	centromere protein X-like	yes|up	1
gene-LOC123520623	LOC123520623	pre-mRNA-processing factor 40 homolog A-like, transcript variant X1	yes|down	1
gene-LOC123517059	LOC123517059	guanine nucleotide-binding protein subunit beta-like protein 1, transcript variant X1	yes|up	1
gene-LOC123517058	LOC123517058	serine/threonine-protein phosphatase 2A regulatory subunit B'' subunit gamma-like	yes|up	1
gene-LOC123512828	LOC123512828	centromere protein J-like	yes|down	1
gene-LOC123520627	LOC123520627	inositol polyphosphate multikinase beta-like, transcript variant X1	yes|up	1
gene-LOC123513610	LOC123513610	ufm1-specific protease 1-like, transcript variant X1	yes|up	1
gene-LOC123513614	LOC123513614	heat shock protein 67B1-like, transcript variant X1	yes|down	1
gene-LOC123513616	LOC123513616	heparan-alpha-glucosaminide N-acetyltransferase-like, transcript variant X2	yes|up	1
gene-LOC123512744	LOC123512744	uncharacterized LOC123512744	yes|up	1
gene-LOC123512745	LOC123512745	protein diaphanous-like, transcript variant X4	yes|down	1
gene-LOC123499699	LOC123499699	multidrug resistance-associated protein 1-like, transcript variant X2	yes|down	1
gene-LOC123510701	LOC123510701	patched domain-containing protein 3-like, transcript variant X1	yes|down	1
gene-LOC123519318	LOC123519318	uncharacterized LOC123519318, transcript variant X1	yes|down	1
gene-LOC123499686	LOC123499686	zinc finger and BTB domain-containing protein 7A-like, transcript variant X1	yes|down	1
gene-LOC123499690	LOC123499690	uncharacterized LOC123499690	yes|up	1
gene-LOC123499123	LOC123499123	caspase-1-like, transcript variant X1	yes|up	1
gene-LOC123499120	LOC123499120	uncharacterized protein KIAA2013 homolog, transcript variant X1	yes|down	1
gene-LOC123513577	LOC123513577	small integral membrane protein 12-A-like	yes|up	1
gene-LOC123516050	LOC123516050	cyclin-dependent kinase 9-like	yes|up	1
gene-LOC123520843	LOC123520843	nidogen-1-like	yes|down	1
gene-LOC123520847	LOC123520847	contactin-2-like, transcript variant X1	yes|down	1
gene-LOC123519317	LOC123519317	electron transfer flavoprotein regulatory factor 1-like, transcript variant X1	yes|up	1
gene-LOC123516164	LOC123516164	crustacean calcium-binding protein 23-like, transcript variant X1	yes|down	1
gene-LOC123505627	LOC123505627	protein Mo25-like, transcript variant X1	yes|up	1
gene-LOC123506670	LOC123506670	protein BUD31 homolog	yes|up	1
gene-LOC123503433	LOC123503433	DNA excision repair protein ERCC-5 homolog	yes|up	1
gene-LOC123520449	LOC123520449	G patch domain-containing protein 8-like, transcript variant X1	yes|down	1
gene-LOC123520446	LOC123520446	protein ELYS-like, transcript variant X1	yes|down	1
gene-LOC123503434	LOC123503434	mitochondrial translation release factor in rescue-like	yes|up	1
gene-LOC123520442	LOC123520442	tyrosine-protein kinase BAZ1B-like, transcript variant X1	yes|down	1
gene-LOC123506073	LOC123506073	nephrin-like	yes|down	1
gene-LOC123506072	LOC123506072	uncharacterized LOC123506072, transcript variant X2	yes|down	1
gene-LOC123506070	LOC123506070	uncharacterized LOC123506070, transcript variant X1	yes|up	1
gene-LOC123506077	LOC123506077	irregular chiasm C-roughest protein-like	yes|down	1
gene-LOC123513809	LOC123513809	mesencephalic astrocyte-derived neurotrophic factor homolog	yes|up	1
gene-LOC123502595	LOC123502595	pregnancy zone protein-like	yes|down	1
gene-LOC123513806	LOC123513806	DCN1-like protein 1, transcript variant X1	yes|up	1
gene-LOC123502591	LOC123502591	renin receptor-like, transcript variant X1	yes|up	1
gene-LOC123501438	LOC123501438	uncharacterized LOC123501438	yes|up	1
gene-LOC123510901	LOC123510901	uncharacterized LOC123510901, transcript variant X2	yes|down	1
gene-LOC123515942	LOC123515942	beta-1,3-galactosyltransferase brn-like, transcript variant X1	yes|up	1
gene-LOC123499345	LOC123499345	uncharacterized LOC123499345	yes|up	1
gene-LOC123510909	LOC123510909	zinc transporter ZIP1-like, transcript variant X9	yes|down	1
gene-LOC123512355	LOC123512355	UPF0390 protein zgc136864-like	yes|up	1
gene-LOC123512354	LOC123512354	pollen-specific leucine-rich repeat extensin-like protein 1, transcript variant X1	yes|down	1
gene-LOC123502575	LOC123502575	inositol polyphosphate 1-phosphatase-like	yes|down	1
gene-LOC123508057	LOC123508057	glycerol-3-phosphate dehydrogenase [NAD(+)], cytoplasmic-like, transcript variant X1	yes|up	1
gene-LOC123502578	LOC123502578	NADH dehydrogenase [ubiquinone] 1 alpha subcomplex subunit 7-like	yes|up	1
gene-LOC123502579	LOC123502579	ephrin-B1-like	yes|down	1
gene-LOC123503080	LOC123503080	uncharacterized LOC123503080	yes|down	1
gene-LOC123503083	LOC123503083	glutamate receptor ionotropic, NMDA 2B-like	yes|down	1
gene-LOC123503082	LOC123503082	rap guanine nucleotide exchange factor 4-like, transcript variant X1	yes|down	1
gene-LOC123503178	LOC123503178	uncharacterized LOC123503178, transcript variant X2	yes|up	1
gene-LOC123515465	LOC123515465	protein KTI12 homolog	yes|down	1
gene-LOC123515219	LOC123515219	phytanoyl-CoA dioxygenase, peroxisomal-like, transcript variant X1	yes|up	1
gene-LOC123503171	LOC123503171	serine/threonine-protein kinase SIK3-like, transcript variant X1	yes|down	1
gene-LOC123502175	LOC123502175	piggyBac transposable element-derived protein 3-like	yes|up	1
gene-LOC123502172	LOC123502172	4-hydroxybutyrate coenzyme A transferase-like, transcript variant X2	yes|down	1
gene-LOC123503174	LOC123503174	myogenesis-regulating glycosidase-like, transcript variant X1	yes|up	1
gene-LOC123507411	LOC123507411	protein NATD1-like	yes|up	1
gene-LOC123502680	LOC123502680	solute carrier family 49 member 4 homolog	yes|down	1
gene-LOC123505624	LOC123505624	uncharacterized LOC123505624	yes|up	1
gene-LOC123502689	LOC123502689	golgin subfamily A member 6-like protein 22	yes|down	1
gene-LOC123512934	LOC123512934	116 kDa U5 small nuclear ribonucleoprotein component-like	yes|down	1
gene-LOC123512933	LOC123512933	band 7 protein AGAP004871-like, transcript variant X2	yes|down	1
gene-LOC123519771	LOC123519771	formin-2-like	yes|down	1
gene-LOC123507899	LOC123507899	serine/threonine-protein kinase PAK 3-like, transcript variant X1	yes|down	1
gene-LOC123500192	LOC123500192	ephrin type-A receptor 4-A-like, transcript variant X1	yes|up	1
gene-LOC123508381	LOC123508381	ankyrin repeat domain-containing protein 13D-like, transcript variant X2	yes|up	1
gene-LOC123503799	LOC123503799	TATA element modulatory factor-like, transcript variant X1	yes|down	1
gene-LOC123507891	LOC123507891	transforming acidic coiled-coil-containing protein 3-like	yes|down	1
gene-LOC123512174	LOC123512174	vacuolar protein sorting-associated protein 35-like	yes|down	1
gene-LOC123516850	LOC123516850	uncharacterized LOC123516850, transcript variant X2	yes|down	1
gene-LOC123514848	LOC123514848	bolA-like protein 1, transcript variant X1	yes|up	1
gene-LOC123502774	LOC123502774	ATP-binding cassette sub-family F member 1-like	yes|down	1
gene-LOC123519048	LOC123519048	uncharacterized LOC123519048, transcript variant X4	yes|up	1
gene-LOC123502697	LOC123502697	gamma-aminobutyric acid receptor subunit beta-like, transcript variant X2	yes|down	1
gene-LOC123502770	LOC123502770	dynein light chain roadblock-type 2-like	yes|up	1
gene-LOC123502771	LOC123502771	macrophage mannose receptor 1-like, transcript variant X1	yes|up	1
gene-LOC123513594	LOC123513594	proline-rich extensin-like protein EPR1	yes|down	1
gene-LOC123507305	LOC123507305	TBC domain-containing protein kinase-like protein, transcript variant X2	yes|down	1
gene-LOC123519042	LOC123519042	uncharacterized oxidoreductase MexAM1_META1p0182-like	yes|up	1
gene-LOC123508834	LOC123508834	mediator of RNA polymerase II transcription subunit 12-like, transcript variant X1	yes|down	1
gene-LOC123519046	LOC123519046	protein SHQ1 homolog, transcript variant X1	yes|up	1
gene-LOC123519511	LOC123519511	60S ribosomal protein L9-like, transcript variant X1	yes|up	1
gene-LOC123504516	LOC123504516	DNA ligase 1-like, transcript variant X2	yes|down	1
gene-LOC123516987	LOC123516987	MAU2 chromatid cohesion factor homolog, transcript variant X2	yes|down	1
gene-LOC123504514	LOC123504514	uncharacterized LOC123504514	yes|up	1
gene-LOC123519288	LOC123519288	uncharacterized LOC123519288, transcript variant X2	yes|up	1
gene-LOC123504513	LOC123504513	pre-mRNA-splicing factor syf2-like	yes|down	1
gene-LOC123512228	LOC123512228	dentin sialophosphoprotein-like	yes|up	1
gene-LOC123519284	LOC123519284	syndetin-like	yes|down	1
gene-LOC123512225	LOC123512225	uncharacterized LOC123512225, transcript variant X1	yes|down	1
gene-LOC123515504	LOC123515504	plexin domain-containing protein 2-like, transcript variant X1	yes|down	1
gene-LOC123516239	LOC123516239	uncharacterized LOC123516239	yes|up	1
gene-LOC123519282	LOC123519282	charged multivesicular body protein 6-A-like	yes|up	1
gene-LOC123504519	LOC123504519	receptor-type tyrosine-protein phosphatase kappa-like, transcript variant X1	yes|down	1
gene-LOC123514588	LOC123514588	17-beta-hydroxysteroid dehydrogenase type 6-like	yes|down	1
gene-LOC123520825	LOC123520825	rhotekin-like, transcript variant X1	yes|down	1
gene-LOC123514587	LOC123514587	protein artichoke-like	yes|down	1
gene-LOC123514580	LOC123514580	uncharacterized LOC123514580, transcript variant X1	yes|up	1
gene-LOC123514582	LOC123514582	uncharacterized LOC123514582	yes|down	1
gene-LOC123508307	LOC123508307	serine/threonine-protein kinase PLK1-like, transcript variant X1	yes|down	1
gene-LOC123519263	LOC123519263	uncharacterized LOC123519263	yes|up	1
gene-LOC123497988	LOC123497988	uncharacterized LOC123497988, transcript variant X5	yes|up	1
gene-LOC123519261	LOC123519261	uncharacterized LOC123519261	yes|up	1
gene-LOC123518398	LOC123518398	protein unc-79 homolog	yes|down	1
gene-LOC123508301	LOC123508301	solute carrier family 13 member 2-like	yes|up	1
gene-LOC123503420	LOC123503420	neural-cadherin-like	yes|down	1
gene-LOC123518646	LOC123518646	28S ribosomal protein S24, mitochondrial-like, transcript variant X2	yes|up	1
gene-LOC123502826	LOC123502826	uncharacterized LOC123502826	yes|up	1
gene-LOC123497981	LOC123497981	zinc finger protein 33B-like	yes|up	1
gene-LOC123518391	LOC123518391	nuclear pore membrane glycoprotein 210-like	yes|up	1
gene-LOC123518641	LOC123518641	uncharacterized LOC123518641	yes|up	1
gene-LOC123519600	LOC123519600	serine/threonine-protein phosphatase 6 regulatory ankyrin repeat subunit A-like, transcript variant X1	yes|down	1
gene-LOC123515187	LOC123515187	TWiK family of potassium channels protein 18-like, transcript variant X1	yes|down	1
gene-LOC123503556	LOC123503556	disks large 1 tumor suppressor protein-like, transcript variant X2	yes|up	1
gene-LOC123508947	LOC123508947	battenin-like, transcript variant X8	yes|up	1
gene-LOC123515184	LOC123515184	ras-related protein Rab-33B-like	yes|up	1
gene-LOC123503229	LOC123503229	zinc finger protein 501-like	yes|down	1
gene-LOC123519609	LOC123519609	coiled-coil domain-containing protein 130 homolog	yes|up	1
gene-LOC123508239	LOC123508239	TATA-binding protein-associated factor 172-like	yes|down	1
gene-LOC123509637	LOC123509637	glutamate receptor ionotropic, kainate 2-like	yes|down	1
gene-LOC123516524	LOC123516524	uncharacterized LOC123516524	yes|down	1
gene-LOC123515611	LOC123515611	uncharacterized LOC123515611	yes|down	1
gene-LOC123512798	LOC123512798	RING finger and SPRY domain-containing protein 1-like, transcript variant X4	yes|down	1
gene-LOC123515617	LOC123515617	uncharacterized LOC123515617	yes|up	1
gene-LOC123518252	LOC123518252	ras-related protein Rab-8A-like	yes|down	1
gene-LOC123515615	LOC123515615	protein germ cell-less-like	yes|up	1
gene-LOC123506047	LOC123506047	uncharacterized LOC123506047	yes|down	1
gene-LOC123518243	LOC123518243	uncharacterized LOC123518243	yes|down	1
gene-LOC123514215	LOC123514215	G patch domain-containing protein 2-like, transcript variant X2	yes|up	1
gene-LOC123514216	LOC123514216	cell growth-regulating nucleolar protein-like, transcript variant X3	yes|up	1
gene-LOC123514741	LOC123514741	GRIP and coiled-coil domain-containing protein 1-like, transcript variant X1	yes|up	1
gene-LOC123518246	LOC123518246	caspase-8-like, transcript variant X1	yes|down	1
gene-LOC123515211	LOC123515211	nascent polypeptide-associated complex subunit alpha, muscle-specific form-like, transcript variant X1	yes|down	1
gene-LOC123506980	LOC123506980	J domain-containing protein-like	yes|up	1
gene-LOC123508549	LOC123508549	NPC intracellular cholesterol transporter 1-like	yes|down	1
gene-LOC123511195	LOC123511195	serine/arginine-rich splicing factor 5-like, transcript variant X1	yes|up	1
gene-LOC123511196	LOC123511196	geranylgeranyl transferase type-2 subunit beta-like	yes|up	1
gene-LOC123508546	LOC123508546	leucine-rich repeat serine/threonine-protein kinase 1-like	yes|down	1
gene-LOC123519865	LOC123519865	60S ribosomal protein L35-like	yes|up	1
gene-LOC123508543	LOC123508543	myosin light chain 1	yes|down	1
gene-LOC123508542	LOC123508542	leukocyte receptor cluster member 1 homolog	yes|up	1
gene-LOC123504022	LOC123504022	protein kintoun-like	yes|up	1
gene-LOC123518073	LOC123518073	G kinase-anchoring protein 1-like, transcript variant X1	yes|up	1
gene-LOC123518807	LOC123518807	protein ALP1-like	yes|up	1
gene-LOC123504021	LOC123504021	zinc finger MYND domain-containing protein 19-like, transcript variant X1	yes|up	1
gene-LOC123509011	LOC123509011	uncharacterized LOC123509011	yes|up	1
gene-LOC123518803	LOC123518803	uncharacterized LOC123518803	yes|up	1
gene-LOC123502917	LOC123502917	motile sperm domain-containing protein 2-like	yes|down	1
gene-LOC123502693	LOC123502693	lachesin-like	yes|down	1
gene-LOC123518809	LOC123518809	histone acetyltransferase KAT6B-like, transcript variant X1	yes|up	1
gene-LOC123509120	LOC123509120	uncharacterized LOC123509120	yes|up	1
gene-LOC123515988	LOC123515988	L-2-hydroxyglutarate dehydrogenase, mitochondrial-like	yes|up	1
gene-LOC123519460	LOC123519460	cysteine protease ATG4B-like, transcript variant X1	yes|down	1
gene-LOC123509125	LOC123509125		yes|down	1
gene-LOC123519462	LOC123519462	uncharacterized LOC123519462	yes|up	1
gene-LOC123507101	LOC123507101	solute carrier family 2, facilitated glucose transporter member 1-like, transcript variant X1	yes|down	1
gene-LOC123509946	LOC123509946	beta,beta-carotene 15,15'-dioxygenase-like	yes|up	1
gene-LOC123515986	LOC123515986	peptidyl-prolyl cis-trans isomerase-like	yes|up	1
gene-LOC123514100	LOC123514100	zinc finger CCHC domain-containing protein 8 homolog, transcript variant X1	yes|up	1
gene-LOC123504736	LOC123504736	SH2 domain-containing protein 3C-like, transcript variant X1	yes|down	1
gene-LOC123514102	LOC123514102	uncharacterized LOC123514102, transcript variant X1	yes|up	1
gene-LOC123511423	LOC123511423	arrestin domain-containing protein 3-like, transcript variant X1	yes|down	1
gene-LOC123514104	LOC123514104	synaptogenesis protein syg-2-like, transcript variant X1	yes|down	1
gene-LOC123498444	LOC123498444	apical junction molecule-like	yes|down	1
gene-LOC123509496	LOC123509496	divergent protein kinase domain 2B-like, transcript variant X2	yes|up	1
gene-LOC123514107	LOC123514107	hemicentin-1-like, transcript variant X1	yes|down	1
gene-LOC123510116	LOC123510116	sentrin-specific protease 1-like, transcript variant X1	yes|up	1
gene-LOC123501488	LOC123501488	uncharacterized LOC123501488	yes|down	1
gene-LOC123502077	LOC123502077	cyclin-L1-like, transcript variant X1	yes|down	1
gene-LOC123515963	LOC123515963	two pore potassium channel protein sup-9-like	yes|down	1
gene-LOC123500458	LOC123500458	uncharacterized LOC123500458	yes|up	1
gene-LOC123515967	LOC123515967	methyl-CpG-binding domain protein 4-like, transcript variant X1	yes|up	1
gene-LOC123515966	LOC123515966	protein dopey-1 homolog, transcript variant X1	yes|up	1
gene-LOC123505133	LOC123505133	DNA damage-binding protein 1-like	yes|up	1
gene-LOC123509303	LOC123509303	cytochrome b-c1 complex subunit 7-like	yes|up	1
gene-LOC123509304	LOC123509304	oocyte zinc finger protein XlCOF26-like, transcript variant X2	yes|down	1
gene-LOC123511608	LOC123511608	protein NYNRIN-like	yes|down	1
gene-LOC123518735	LOC123518735	solute carrier family 35 member F5-like	yes|up	1
gene-LOC123502429	LOC123502429	uncharacterized LOC123502429	yes|up	1
gene-LOC123518738	LOC123518738	phosphofurin acidic cluster sorting protein 2-like	yes|up	1
gene-LOC123510069	LOC123510069	U6 snRNA-associated Sm-like protein LSm3, transcript variant X1	yes|up	1
gene-LOC123510068	LOC123510068	protein OPI10 homolog, transcript variant X1	yes|up	1
gene-LOC123510067	LOC123510067	uncharacterized protein C1orf50 homolog	yes|up	1
gene-LOC123514568	LOC123514568	ribosomal RNA-processing protein 7 homolog A-like	yes|up	1
gene-LOC123514569	LOC123514569	putative pterin-4-alpha-carbinolamine dehydratase	yes|up	1
gene-LOC123511518	LOC123511518	protein XRP2-like	yes|down	1
gene-LOC123508459	LOC123508459	protein pygopus-like, transcript variant X1	yes|up	1
gene-LOC123500480	LOC123500480	uncharacterized LOC123500480	yes|up	1
gene-LOC123514367	LOC123514367	methyltransferase N6AMT1-like	yes|down	1
gene-LOC123514361	LOC123514361	uncharacterized LOC123514361	yes|up	1
gene-LOC123501154	LOC123501154	synaptosomal-associated protein 25-like, transcript variant X1	yes|down	1
gene-LOC123501156	LOC123501156	max-like protein X, transcript variant X1	yes|up	1
gene-LOC123515147	LOC123515147	palmitoyltransferase ZDHHC3-like	yes|down	1
gene-LOC123501034	LOC123501034	DDB1- and CUL4-associated factor 7-like	yes|down	1
gene-LOC123501032	LOC123501032	patatin-like phospholipase domain-containing protein 2, transcript variant X1	yes|down	1
gene-LOC123519952	LOC123519952	protein FAM136A-like, transcript variant X1	yes|up	1
gene-LOC123514968	LOC123514968	uncharacterized LOC123514968, transcript variant X1	yes|up	1
gene-LOC123514967	LOC123514967	protein EARLY FLOWERING 5-like, transcript variant X1	yes|up	1
gene-LOC123512364	LOC123512364	neuroligin-4, X-linked-like	yes|up	1
[truncated: 1,852 more rows]
