# Supplementary material for: NMDAR-CaMKII Pathway as a Central Regulator of Aggressiveness: Evidence from Transcriptomic and Metabolomic Analysis in Swimming Crabs Portunus trituberculatus
Source: Int J Mol Sci. 2024 Nov 22;25(23):12560. doi: 10.3390/ijms252312560 (PMC11640798; doi:10.3390/ijms252312560)
Supplement: Supplementary file 1 [file ijms-25-12560-s001.zip › Supplementary Table S4.xlsx]

## Sheet: Table S4. KEGG enrichment analy
Num	Pathway id	Description	Database	Ratio_in_study	Ratio_in_pop	Rich factor	Pvalue	Padjust	First Category	Second Category	Gene_ids	Gene_names
73	map03010	Ribosome	KEGG PATHWAY	73/ 2327	131/ 10232	0.557252	2.19802e-16	7.49526e-14	Genetic Information Processing	Translation	gene-LOC123501374|gene-LOC123499555|gene-LOC123512246|gene-LOC123509316|gene-LOC123514618|gene-LOC123520285|gene-LOC123499473|gene-LOC123519865|gene-LOC123518861|gene-LOC123512860|gene-LOC123514195|gene-LOC123517158|gene-LOC123503981|gene-LOC123506037|gene-LOC123519552|gene-LOC123519445|gene-LOC123512373|gene-LOC123503182|gene-LOC123504458|gene-LOC123504471|gene-LOC123518231|gene-LOC123519511|gen…	LOC123501374;LOC123499555;LOC123512246;LOC123509316;LOC123514618;LOC123520285;LOC123499473;LOC123519865;LOC123518861;LOC123512860;LOC123514195;LOC123517158;LOC123503981;LOC123506037;LOC123519552;LOC123519445;LOC123512373;LOC123503182;LOC123504458;LOC123504471;LOC123518231;LOC123519511;LOC123506266;LOC123504844;LOC123504829;LOC123499085;LOC123504399;LOC123514223;LOC123503849;LOC123504786;LOC123514…
67	map05171	Coronavirus disease - COVID-19	KEGG PATHWAY	67/ 2327	126/ 10232	0.531746	8.23904e-14	1.40476e-11	Human Diseases	Infectious disease: viral	gene-LOC123501374|gene-LOC123499555|gene-LOC123512246|gene-LOC123509316|gene-LOC123520285|gene-LOC123499473|gene-LOC123519865|gene-LOC123518861|gene-LOC123512860|gene-LOC123514195|gene-LOC123517158|gene-LOC123509689|gene-LOC123506037|gene-LOC123519445|gene-LOC123519525|gene-LOC123512373|gene-LOC123503182|gene-LOC123504458|gene-LOC123507320|gene-LOC123498536|gene-LOC123504455|gene-LOC123519511|gen…	LOC123501374;LOC123499555;LOC123512246;LOC123509316;LOC123520285;LOC123499473;LOC123519865;LOC123518861;LOC123512860;LOC123514195;LOC123517158;LOC123509689;LOC123506037;LOC123519445;LOC123519525;LOC123512373;LOC123503182;LOC123504458;LOC123507320;LOC123498536;LOC123504455;LOC123519511;LOC123506266;LOC123514398;LOC123504829;LOC123520327;LOC123504399;LOC123514223;LOC123503849;LOC123499085;LOC123504…
76	map04714	Thermogenesis	KEGG PATHWAY	76/ 2327	181/ 10232	0.41989	4.72425e-09	5.3699e-07	Organismal Systems	Environmental adaptation	gene-ND2|gene-LOC123501374|gene-ND1|gene-LOC123501032|gene-LOC123501701|gene-ND4|gene-LOC123502841|gene-LOC123519928|gene-LOC123519229|gene-LOC123506437|gene-LOC123511253|gene-ND4L|gene-LOC123518859|gene-LOC123503579|gene-LOC123503537|gene-LOC123509359|gene-LOC123502830|gene-LOC123510504|gene-LOC123519982|gene-LOC123519566|gene-LOC123516609|gene-LOC123505986|gene-LOC123516535|gene-LOC123510269|ge…	ND2;LOC123501374;ND1;LOC123501032;LOC123501701;ND4;LOC123502841;LOC123519928;LOC123519229;LOC123506437;LOC123511253;ND4L;LOC123518859;LOC123503579;LOC123503537;LOC123509359;LOC123502830;LOC123510504;LOC123519982;LOC123519566;LOC123516609;LOC123505986;LOC123516535;LOC123510269;LOC123515582;LOC123517569;LOC123513941;LOC123505521;ND5;LOC123518038;LOC123513165;LOC123518796;ATP6;LOC123510757;COX3;COX2…
64	map05415	Diabetic cardiomyopathy	KEGG PATHWAY	64/ 2327	152/ 10232	0.421053	6.80056e-08	5.79748e-06	Human Diseases	Cardiovascular disease	gene-ND2|gene-ND3|gene-ND1|gene-ND4|gene-ND5|gene-LOC123514733|gene-LOC123519928|gene-LOC123506437|gene-ND4L|gene-LOC123499829|gene-LOC123509359|gene-LOC123502830|gene-LOC123519982|gene-LOC123516609|gene-LOC123505783|gene-LOC123510269|gene-LOC123507101|gene-LOC123507320|gene-LOC123505521|gene-LOC123515170|gene-LOC123518038|gene-LOC123515986|gene-ATP6|gene-LOC123510757|gene-COX3|gene-COX2|gene-COX…	ND2;ND3;ND1;ND4;ND5;LOC123514733;LOC123519928;LOC123506437;ND4L;LOC123499829;LOC123509359;LOC123502830;LOC123519982;LOC123516609;LOC123505783;LOC123510269;LOC123507101;LOC123507320;LOC123505521;LOC123515170;LOC123518038;LOC123515986;ATP6;LOC123510757;COX3;COX2;COX1;LOC123513418;LOC123503940;LOC123507606;LOC123498801;LOC123515372;LOC123509323;LOC123514667;LOC123516280;LOC123504857;LOC123509303;LOC…
106	map05010	Alzheimer disease	KEGG PATHWAY	106/ 2327	298/ 10232	0.355705	2.33472e-07	1.59228e-05	Human Diseases	Neurodegenerative disease	gene-LOC123517956|gene-LOC123515972|gene-LOC123502934|gene-LOC123503650|gene-LOC123502830|gene-LOC123516338|gene-LOC123510738|gene-LOC123517631|gene-LOC123506140|gene-LOC123506098|gene-LOC123500050|gene-LOC123498801|gene-LOC123504923|gene-LOC123509323|gene-LOC123514667|gene-LOC123500476|gene-LOC123518488|gene-LOC123508304|gene-LOC123502556|gene-LOC123517558|gene-LOC123515059|gene-LOC123514292|gen…	LOC123517956;LOC123515972;LOC123502934;LOC123503650;LOC123502830;LOC123516338;LOC123510738;LOC123517631;LOC123506140;LOC123506098;LOC123500050;LOC123498801;LOC123504923;LOC123509323;LOC123514667;LOC123500476;LOC123518488;LOC123508304;LOC123502556;LOC123517558;LOC123515059;LOC123514292;LOC123520092;LOC123520660;LOC123520661;LOC123504449;LOC123503858;LOC123505592;LOC123518246;LOC123506437;LOC123520…
47	map00190	Oxidative phosphorylation	KEGG PATHWAY	47/ 2327	108/ 10232	0.435185	1.19397e-06	6.78575e-05	Metabolism	Energy metabolism	gene-ND2|gene-ND3|gene-ND1|gene-ND4|gene-ND5|gene-LOC123519928|gene-LOC123506437|gene-ND4L|gene-LOC123501876|gene-LOC123509359|gene-LOC123502830|gene-LOC123519090|gene-LOC123516609|gene-LOC123515582|gene-LOC123504211|gene-LOC123505521|gene-LOC123518038|gene-LOC123517631|gene-LOC123519982|gene-ATP6|gene-LOC123510757|gene-COX3|gene-COX2|gene-COX1|gene-LOC123520463|gene-LOC123507606|gene-LOC12349880…	ND2;ND3;ND1;ND4;ND5;LOC123519928;LOC123506437;ND4L;LOC123501876;LOC123509359;LOC123502830;LOC123519090;LOC123516609;LOC123515582;LOC123504211;LOC123505521;LOC123518038;LOC123517631;LOC123519982;ATP6;LOC123510757;COX3;COX2;COX1;LOC123520463;LOC123507606;LOC123498801;LOC123509323;LOC123514667;LOC123499407;LOC123509303;LOC123509680;LOC123509360;LOC123514202;LOC123505339;LOC123502578;LOC123514186;LOC…
55	map04151	PI3K-Akt signaling pathway	KEGG PATHWAY	55/ 2327	136/ 10232	0.404412	2.56694e-06	0.000109416	Environmental Information Processing	Signal transduction	gene-LOC123517956|gene-LOC123501374|gene-LOC123501548|gene-LOC123498761|gene-LOC123515531|gene-LOC123501506|gene-LOC123511964|gene-LOC123503537|gene-LOC123520680|gene-LOC123518532|gene-LOC123498447|gene-LOC123516535|gene-LOC123510269|gene-LOC123510610|gene-LOC123517569|gene-LOC123516530|gene-LOC123515213|gene-LOC123515234|gene-LOC123520327|gene-LOC123501699|gene-LOC123500051|gene-LOC123513418|gen…	LOC123517956;LOC123501374;LOC123501548;LOC123498761;LOC123515531;LOC123501506;LOC123511964;LOC123503537;LOC123520680;LOC123518532;LOC123498447;LOC123516535;LOC123510269;LOC123510610;LOC123517569;LOC123516530;LOC123515213;LOC123515234;LOC123520327;LOC123501699;LOC123500051;LOC123513418;LOC123503940;LOC123505229;LOC123512736;LOC123515372;LOC123510958;LOC123502097;LOC123509689;LOC123504857;LOC123511…
45	map04932	Non-alcoholic fatty liver disease	KEGG PATHWAY	45/ 2327	104/ 10232	0.432692	2.42313e-06	0.000118041	Human Diseases	Endocrine and metabolic disease	gene-LOC123519928|gene-LOC123506437|gene-LOC123499123|gene-LOC123509359|gene-LOC123502830|gene-LOC123519982|gene-LOC123516609|gene-LOC123513941|gene-LOC123505521|gene-LOC123518038|gene-LOC123517631|gene-LOC123505321|gene-LOC123510757|gene-COX3|gene-COX2|gene-COX1|gene-LOC123513418|gene-LOC123503940|gene-LOC123498801|gene-LOC123515372|gene-LOC123509323|gene-LOC123503384|gene-LOC123509303|gene-LOC1…	LOC123519928;LOC123506437;LOC123499123;LOC123509359;LOC123502830;LOC123519982;LOC123516609;LOC123513941;LOC123505521;LOC123518038;LOC123517631;LOC123505321;LOC123510757;COX3;COX2;COX1;LOC123513418;LOC123503940;LOC123498801;LOC123515372;LOC123509323;LOC123503384;LOC123509303;LOC123502841;LOC123504857;LOC123509680;LOC123509360;LOC123509003;LOC123508304;LOC123505339;LOC123502578;LOC123498536;LOC1235…
65	map05208	Chemical carcinogenesis - reactive oxygen species	KEGG PATHWAY	65/ 2327	170/ 10232	0.382353	3.31213e-06	0.000125493	Human Diseases	Cancer: overview	gene-ND2|gene-ND3|gene-ND1|gene-ND4|gene-ND5|gene-LOC123501238|gene-LOC123519928|gene-LOC123506437|gene-ND4L|gene-LOC123502841|gene-LOC123503537|gene-LOC123519727|gene-LOC123509359|gene-LOC123502830|gene-LOC123518383|gene-LOC123516609|gene-LOC123516279|gene-LOC123519997|gene-LOC123513941|gene-LOC123505521|gene-LOC123515170|gene-LOC123518038|gene-LOC123515986|gene-LOC123519982|gene-ATP6|gene-LOC12…	ND2;ND3;ND1;ND4;ND5;LOC123501238;LOC123519928;LOC123506437;ND4L;LOC123502841;LOC123503537;LOC123519727;LOC123509359;LOC123502830;LOC123518383;LOC123516609;LOC123516279;LOC123519997;LOC123513941;LOC123505521;LOC123515170;LOC123518038;LOC123515986;LOC123519982;ATP6;LOC123510757;COX3;COX2;COX1;LOC123503940;LOC123507606;LOC123505229;LOC123498801;LOC123513169;LOC123509323;LOC123514667;LOC123509303;LOC…
81	map05012	Parkinson disease	KEGG PATHWAY	81/ 2327	236/ 10232	0.34322	2.74674e-05	0.00093664	Human Diseases	Neurodegenerative disease	gene-LOC123517956|gene-ND2|gene-ND1|gene-LOC123509359|gene-ND4|gene-LOC123502841|gene-LOC123519928|gene-LOC123516212|gene-LOC123506437|gene-LOC123514667|gene-LOC123502934|gene-LOC123520009|gene-LOC123513207|gene-LOC123499148|gene-LOC123499829|gene-LOC123503650|gene-LOC123497979|gene-LOC123502830|gene-ND4L|gene-LOC123519982|gene-LOC123515972|gene-LOC123516609|gene-LOC123503230|gene-LOC123510653|ge…	LOC123517956;ND2;ND1;LOC123509359;ND4;LOC123502841;LOC123519928;LOC123516212;LOC123506437;LOC123514667;LOC123502934;LOC123520009;LOC123513207;LOC123499148;LOC123499829;LOC123503650;LOC123497979;LOC123502830;ND4L;LOC123519982;LOC123515972;LOC123516609;LOC123503230;LOC123510653;LOC123511378;LOC123506570;LOC123510738;LOC123513941;LOC123505521;LOC123515170;ND5;LOC123518038;LOC123515986;LOC123505321;A…
32	map04152	AMPK signaling pathway	KEGG PATHWAY	32/ 2327	72/ 10232	0.444444	3.52893e-05	0.00109397	Environmental Information Processing	Signal transduction	gene-LOC123519841|gene-LOC123503296|gene-LOC123516872|gene-LOC123516535|gene-LOC123510269|gene-LOC123517569|gene-LOC123516530|gene-LOC123504455|gene-LOC123504452|gene-LOC123505454|gene-LOC123510819|gene-LOC123503940|gene-LOC123505229|gene-LOC123510032|gene-LOC123518859|gene-LOC123520522|gene-LOC123504857|gene-LOC123509003|gene-LOC123519363|gene-LOC123510610|gene-LOC123501453|gene-LOC123516267|gen…	LOC123519841;LOC123503296;LOC123516872;LOC123516535;LOC123510269;LOC123517569;LOC123516530;LOC123504455;LOC123504452;LOC123505454;LOC123510819;LOC123503940;LOC123505229;LOC123510032;LOC123518859;LOC123520522;LOC123504857;LOC123509003;LOC123519363;LOC123510610;LOC123501453;LOC123516267;LOC123499674;LOC123505627;LOC123511270;LOC123517058;LOC123515992;LOC123503737;LOC123517626;LOC123516473;LOC123517…
116	map05022	Pathways of neurodegeneration - multiple diseases	KEGG PATHWAY	116/ 2327	379/ 10232	0.306069	0.0001933	0.00549294	Human Diseases	Neurodegenerative disease	gene-LOC123517956|gene-LOC123515972|gene-LOC123517799|gene-LOC123502934|gene-LOC123503650|gene-LOC123502830|gene-LOC123516338|gene-LOC123504458|gene-LOC123506140|gene-LOC123506098|gene-LOC123498801|gene-LOC123501091|gene-LOC123509323|gene-LOC123503384|gene-LOC123500476|gene-LOC123498677|gene-LOC123518488|gene-LOC123508304|gene-LOC123502556|gene-LOC123515059|gene-LOC123514292|gene-LOC123507338|gen…	LOC123517956;LOC123515972;LOC123517799;LOC123502934;LOC123503650;LOC123502830;LOC123516338;LOC123504458;LOC123506140;LOC123506098;LOC123498801;LOC123501091;LOC123509323;LOC123503384;LOC123500476;LOC123498677;LOC123518488;LOC123508304;LOC123502556;LOC123515059;LOC123514292;LOC123507338;LOC123520660;LOC123520661;LOC123506082;LOC123504449;LOC123503858;LOC123505592;LOC123518246;LOC123506254;LOC123506…
25	map04211	Longevity regulating pathway	KEGG PATHWAY	25/ 2327	57/ 10232	0.438596	0.000317666	0.00833263	Organismal Systems	Aging	gene-LOC123517956|gene-LOC123513186|gene-LOC123510504|gene-LOC123516223|gene-LOC123516535|gene-LOC123510269|gene-LOC123517569|gene-LOC123513097|gene-LOC123506140|gene-LOC123505454|gene-LOC123503940|gene-LOC123507929|gene-LOC123504857|gene-LOC123509003|gene-LOC123508304|gene-LOC123519363|gene-LOC123509663|gene-LOC123516267|gene-LOC123503737|gene-LOC123516473|gene-LOC123506136|gene-LOC123517626|gen…	LOC123517956;LOC123513186;LOC123510504;LOC123516223;LOC123516535;LOC123510269;LOC123517569;LOC123513097;LOC123506140;LOC123505454;LOC123503940;LOC123507929;LOC123504857;LOC123509003;LOC123508304;LOC123519363;LOC123509663;LOC123516267;LOC123503737;LOC123516473;LOC123506136;LOC123517626;LOC123511270;LOC123517411;LOC123512125
45	map04014	Ras signaling pathway	KEGG PATHWAY	45/ 2327	125/ 10232	0.36	0.000500343	0.0121869	Environmental Information Processing	Signal transduction	gene-LOC123498761|gene-LOC123519928|gene-LOC123514651|gene-LOC123498118|gene-LOC123505526|gene-LOC123503537|gene-LOC123520680|gene-LOC123518532|gene-LOC123517549|gene-LOC123504490|gene-LOC123506570|gene-LOC123518544|gene-LOC123518830|gene-LOC123499854|gene-LOC123517626|gene-LOC123506307|gene-LOC123503080|gene-LOC123503083|gene-LOC123503940|gene-LOC123505583|gene-LOC123512736|gene-LOC123516595|gen…	LOC123498761;LOC123519928;LOC123514651;LOC123498118;LOC123505526;LOC123503537;LOC123520680;LOC123518532;LOC123517549;LOC123504490;LOC123506570;LOC123518544;LOC123518830;LOC123499854;LOC123517626;LOC123506307;LOC123503080;LOC123503083;LOC123503940;LOC123505583;LOC123512736;LOC123516595;LOC123515372;LOC123499132;LOC123509689;LOC123508983;LOC123518488;LOC123507929;LOC123504857;LOC123501437;LOC123508…
69	map05020	Prion disease	KEGG PATHWAY	69/ 2327	213/ 10232	0.323944	0.000697917	0.015866	Human Diseases	Neurodegenerative disease	gene-LOC123517956|gene-ND2|gene-ND1|gene-ND4|gene-ND3|gene-LOC123519928|gene-LOC123506437|gene-LOC123511253|gene-LOC123502934|gene-ND4L|gene-LOC123503650|gene-LOC123509359|gene-LOC123507338|gene-LOC123499229|gene-LOC123519982|gene-LOC123515972|gene-LOC123519070|gene-LOC123516609|gene-LOC123502830|gene-LOC123510738|gene-LOC123513941|gene-LOC123505521|gene-LOC123515170|gene-ND5|gene-LOC123518038|ge…	LOC123517956;ND2;ND1;ND4;ND3;LOC123519928;LOC123506437;LOC123511253;LOC123502934;ND4L;LOC123503650;LOC123509359;LOC123507338;LOC123499229;LOC123519982;LOC123515972;LOC123519070;LOC123516609;LOC123502830;LOC123510738;LOC123513941;LOC123505521;LOC123515170;ND5;LOC123518038;LOC123515986;LOC123505526;LOC123505321;ATP6;LOC123506098;LOC123510757;COX3;COX2;COX1;LOC123513418;LOC123507606;LOC123498801;LOC…
87	map05016	Huntington disease	KEGG PATHWAY	87/ 2327	281/ 10232	0.309609	0.000789238	0.0168206	Human Diseases	Neurodegenerative disease	gene-LOC123515972|gene-LOC123517799|gene-LOC123502934|gene-LOC123503650|gene-LOC123502830|gene-LOC123498887|gene-LOC123506140|gene-LOC123506098|gene-LOC123498801|gene-LOC123509323|gene-LOC123514667|gene-LOC123498677|gene-LOC123502556|gene-LOC123515059|gene-LOC123514292|gene-LOC123507338|gene-LOC123520660|gene-LOC123520661|gene-LOC123518246|gene-LOC123506437|gene-LOC123520092|gene-LOC123510269|gen…	LOC123515972;LOC123517799;LOC123502934;LOC123503650;LOC123502830;LOC123498887;LOC123506140;LOC123506098;LOC123498801;LOC123509323;LOC123514667;LOC123498677;LOC123502556;LOC123515059;LOC123514292;LOC123507338;LOC123520660;LOC123520661;LOC123518246;LOC123506437;LOC123520092;LOC123510269;LOC123515826;LOC123511340;LOC123515986;LOC123510757;LOC123507606;LOC123509303;LOC123502841;LOC123516267;LOC123508…
24	map04260	Cardiac muscle contraction	KEGG PATHWAY	24/ 2327	57/ 10232	0.421053	0.000854218	0.0171346	Organismal Systems	Circulatory system	gene-LOC123519928|gene-LOC123505783|gene-LOC123510996|gene-COX3|gene-COX2|gene-COX1|gene-LOC123503023|gene-LOC123503020|gene-LOC123516173|gene-LOC123520661|gene-LOC123509303|gene-LOC123510399|gene-LOC123500187|gene-LOC123519837|gene-LOC123512441|gene-LOC123505339|gene-LOC123511253|gene-LOC123507338|gene-LOC123503954|gene-LOC123513938|gene-LOC123520660|gene-CYTB|gene-LOC123504449|gene-LOC123513936	LOC123519928;LOC123505783;LOC123510996;COX3;COX2;COX1;LOC123503023;LOC123503020;LOC123516173;LOC123520661;LOC123509303;LOC123510399;LOC123500187;LOC123519837;LOC123512441;LOC123505339;LOC123511253;LOC123507338;LOC123503954;LOC123513938;LOC123520660;CYTB;LOC123504449;LOC123513936
24	map04931	Insulin resistance	KEGG PATHWAY	24/ 2327	57/ 10232	0.421053	0.000854218	0.0171346	Human Diseases	Endocrine and metabolic disease	gene-LOC123513121|gene-LOC123513120|gene-LOC123513322|gene-LOC123516279|gene-LOC123510269|gene-LOC123516530|gene-LOC123513418|gene-LOC123503940|gene-LOC123505229|gene-LOC123516280|gene-LOC123504857|gene-LOC123509003|gene-LOC123508304|gene-LOC123504075|gene-LOC123516267|gene-LOC123499674|gene-LOC123516473|gene-LOC123507101|gene-LOC123520769|gene-LOC123520214|gene-LOC123501972|gene-LOC123517411|gen…	LOC123513121;LOC123513120;LOC123513322;LOC123516279;LOC123510269;LOC123516530;LOC123513418;LOC123503940;LOC123505229;LOC123516280;LOC123504857;LOC123509003;LOC123508304;LOC123504075;LOC123516267;LOC123499674;LOC123516473;LOC123507101;LOC123520769;LOC123520214;LOC123501972;LOC123517411;LOC123501156;LOC123510101
17	map04920	Adipocytokine signaling pathway	KEGG PATHWAY	17/ 2327	36/ 10232	0.472222	0.00103831	0.0186349	Organismal Systems	Endocrine system	gene-LOC123505986|gene-LOC123501548|gene-LOC123510269|gene-LOC123508139|gene-LOC123516530|gene-LOC123511270|gene-LOC123520214|gene-LOC123509003|gene-LOC123501506|gene-LOC123507101|gene-LOC123505690|gene-LOC123508304|gene-LOC123519363|gene-LOC123516473|gene-LOC123503940|gene-LOC123517411|gene-LOC123510101	LOC123505986;LOC123501548;LOC123510269;LOC123508139;LOC123516530;LOC123511270;LOC123520214;LOC123509003;LOC123501506;LOC123507101;LOC123505690;LOC123508304;LOC123519363;LOC123516473;LOC123503940;LOC123517411;LOC123510101
33	map04361	Axon regeneration	KEGG PATHWAY	33/ 2327	88/ 10232	0.375	0.00121547	0.0197369	Organismal Systems	Development and regeneration	gene-LOC123506796|gene-LOC123508993|gene-LOC123509699|gene-LOC123511356|gene-LOC123514651|gene-LOC123502623|gene-LOC123500192|gene-LOC123519355|gene-LOC123502954|gene-LOC123499229|gene-LOC123498118|gene-LOC123510269|gene-LOC123515762|gene-LOC123515826|gene-LOC123516193|gene-LOC123498391|gene-LOC123511201|gene-LOC123515372|gene-LOC123506688|gene-LOC123507929|gene-LOC123504857|gene-LOC123501987|gen…	LOC123506796;LOC123508993;LOC123509699;LOC123511356;LOC123514651;LOC123502623;LOC123500192;LOC123519355;LOC123502954;LOC123499229;LOC123498118;LOC123510269;LOC123515762;LOC123515826;LOC123516193;LOC123498391;LOC123511201;LOC123515372;LOC123506688;LOC123507929;LOC123504857;LOC123501987;LOC123498536;LOC123501849;LOC123516937;LOC123503737;LOC123502266;LOC123519388;LOC123510864;LOC123501972;LOC123517…
80	map05200	Pathways in cancer	KEGG PATHWAY	80/ 2327	258/ 10232	0.310078	0.00119752	0.0204178	Human Diseases	Cancer: overview	gene-LOC123506796|gene-LOC123501548|gene-LOC123501690|gene-LOC123498761|gene-LOC123499123|gene-LOC123498482|gene-LOC123520829|gene-LOC123501506|gene-LOC123520680|gene-LOC123503410|gene-LOC123498118|gene-LOC123499829|gene-LOC123503537|gene-LOC123519727|gene-LOC123509467|gene-LOC123517771|gene-LOC123510504|gene-LOC123513083|gene-LOC123512668|gene-LOC123511501|gene-LOC123518532|gene-LOC123510269|gen…	LOC123506796;LOC123501548;LOC123501690;LOC123498761;LOC123499123;LOC123498482;LOC123520829;LOC123501506;LOC123520680;LOC123503410;LOC123498118;LOC123499829;LOC123503537;LOC123519727;LOC123509467;LOC123517771;LOC123510504;LOC123513083;LOC123512668;LOC123511501;LOC123518532;LOC123510269;LOC123516338;LOC123515826;LOC123519997;LOC123518544;LOC123509663;LOC123515213;LOC123515234;LOC123505321;LOC123520…
29	map04068	FoxO signaling pathway	KEGG PATHWAY	29/ 2327	75/ 10232	0.386667	0.0013535	0.0209792	Environmental Information Processing	Signal transduction	gene-LOC123519928|gene-LOC123498482|gene-LOC123503537|gene-LOC123512812|gene-LOC123516530|gene-LOC123509663|gene-LOC123505610|gene-LOC123507031|gene-LOC123505454|gene-LOC123500051|gene-LOC123503940|gene-LOC123505229|gene-LOC123509689|gene-LOC123509329|gene-LOC123504857|gene-LOC123509003|gene-LOC123501863|gene-LOC123498536|gene-LOC123502556|gene-LOC123516862|gene-LOC123508307|gene-LOC123503737|gen…	LOC123519928;LOC123498482;LOC123503537;LOC123512812;LOC123516530;LOC123509663;LOC123505610;LOC123507031;LOC123505454;LOC123500051;LOC123503940;LOC123505229;LOC123509689;LOC123509329;LOC123504857;LOC123509003;LOC123501863;LOC123498536;LOC123502556;LOC123516862;LOC123508307;LOC123503737;LOC123516473;LOC123517626;LOC123511270;LOC123501972;LOC123517411;LOC123505592;LOC123510101
43	map04810	Regulation of actin cytoskeleton	KEGG PATHWAY	43/ 2327	124/ 10232	0.346774	0.00156834	0.0232523	Cellular Processes	Cell motility	gene-LOC123506796|gene-LOC123514494|gene-LOC123501690|gene-LOC123498761|gene-LOC123501238|gene-LOC123511964|gene-LOC123498118|gene-LOC123509689|gene-LOC123517771|gene-LOC123514490|gene-LOC123499854|gene-LOC123515213|gene-LOC123515234|gene-LOC123499583|gene-LOC123513049|gene-LOC123510752|gene-LOC123503940|gene-LOC123516595|gene-LOC123515372|gene-LOC123508776|gene-LOC123508983|gene-LOC123520156|gen…	LOC123506796;LOC123514494;LOC123501690;LOC123498761;LOC123501238;LOC123511964;LOC123498118;LOC123509689;LOC123517771;LOC123514490;LOC123499854;LOC123515213;LOC123515234;LOC123499583;LOC123513049;LOC123510752;LOC123503940;LOC123516595;LOC123515372;LOC123508776;LOC123508983;LOC123520156;LOC123504857;LOC123512709;LOC123509002;LOC123519927;LOC123503825;LOC123501455;LOC123509663;LOC123518076;LOC123507…
26	map04371	Apelin signaling pathway	KEGG PATHWAY	26/ 2327	67/ 10232	0.38806	0.00221162	0.0301665	Environmental Information Processing	Signal transduction	gene-LOC123501374|gene-LOC123510911|gene-LOC123513120|gene-LOC123506570|gene-LOC123503676|gene-LOC123498726|gene-LOC123518532|gene-LOC123510504|gene-LOC123507186|gene-LOC123505783|gene-LOC123510269|gene-LOC123515826|gene-LOC123499583|gene-LOC123501091|gene-LOC123503940|gene-LOC123516595|gene-LOC123518859|gene-LOC123518488|gene-LOC123507929|gene-LOC123509003|gene-LOC123500187|gene-LOC123509663|gen…	LOC123501374;LOC123510911;LOC123513120;LOC123506570;LOC123503676;LOC123498726;LOC123518532;LOC123510504;LOC123507186;LOC123505783;LOC123510269;LOC123515826;LOC123499583;LOC123501091;LOC123503940;LOC123516595;LOC123518859;LOC123518488;LOC123507929;LOC123509003;LOC123500187;LOC123509663;LOC123518076;LOC123517411;LOC123507067;LOC123503811
38	map04723	Retrograde endocannabinoid signaling	KEGG PATHWAY	38/ 2327	108/ 10232	0.351852	0.00212619	0.0302097	Organismal Systems	Nervous system	gene-ND2|gene-ND3|gene-ND1|gene-ND4|gene-ND5|gene-LOC123506437|gene-LOC123509359|gene-LOC123502830|gene-LOC123510504|gene-LOC123519982|gene-LOC123516609|gene-LOC123518532|gene-LOC123515826|gene-LOC123513941|gene-LOC123505521|gene-LOC123518038|gene-LOC123517631|gene-LOC123510757|gene-LOC123500035|gene-LOC123498801|gene-LOC123509323|gene-LOC123502849|gene-LOC123507929|gene-LOC123509680|gene-LOC1235…	ND2;ND3;ND1;ND4;ND5;LOC123506437;LOC123509359;LOC123502830;LOC123510504;LOC123519982;LOC123516609;LOC123518532;LOC123515826;LOC123513941;LOC123505521;LOC123518038;LOC123517631;LOC123510757;LOC123500035;LOC123498801;LOC123509323;LOC123502849;LOC123507929;LOC123509680;LOC123509360;LOC123518668;LOC123502578;LOC123498536;LOC123502556;LOC123515059;LOC123520276;LOC123506981;ND4L;LOC123502697;LOC1235025…
36	map05163	Human cytomegalovirus infection	KEGG PATHWAY	36/ 2327	102/ 10232	0.352941	0.00258358	0.0338846	Human Diseases	Infectious disease: viral	gene-LOC123517956|gene-LOC123506796|gene-LOC123506570|gene-LOC123501238|gene-LOC123498118|gene-LOC123503537|gene-LOC123518532|gene-LOC123510504|gene-LOC123516535|gene-LOC123510269|gene-LOC123515826|gene-LOC123498536|gene-LOC123515234|gene-LOC123517771|gene-LOC123513418|gene-LOC123503940|gene-LOC123515372|gene-LOC123502097|gene-LOC123509689|gene-LOC123518488|gene-LOC123507929|gene-LOC123504857|gen…	LOC123517956;LOC123506796;LOC123506570;LOC123501238;LOC123498118;LOC123503537;LOC123518532;LOC123510504;LOC123516535;LOC123510269;LOC123515826;LOC123498536;LOC123515234;LOC123517771;LOC123513418;LOC123503940;LOC123515372;LOC123502097;LOC123509689;LOC123518488;LOC123507929;LOC123504857;LOC123508304;LOC123505321;LOC123509663;LOC123506919;LOC123516267;LOC123518102;LOC123501913;LOC123504632;LOC123502…
29	map05167	Kaposi sarcoma-associated herpesvirus infection	KEGG PATHWAY	29/ 2327	79/ 10232	0.367089	0.00337788	0.0426614	Human Diseases	Infectious disease: viral	gene-LOC123501548|gene-LOC123506570|gene-LOC123501238|gene-LOC123498482|gene-LOC123501506|gene-LOC123518532|gene-LOC123507186|gene-LOC123510269|gene-LOC123504458|gene-LOC123498536|gene-LOC123505321|gene-LOC123503948|gene-LOC123501091|gene-LOC123513418|gene-LOC123503940|gene-LOC123515372|gene-LOC123502097|gene-LOC123518488|gene-LOC123504857|gene-LOC123502583|gene-LOC123508304|gene-LOC123509663|gen…	LOC123501548;LOC123506570;LOC123501238;LOC123498482;LOC123501506;LOC123518532;LOC123507186;LOC123510269;LOC123504458;LOC123498536;LOC123505321;LOC123503948;LOC123501091;LOC123513418;LOC123503940;LOC123515372;LOC123502097;LOC123518488;LOC123504857;LOC123502583;LOC123508304;LOC123509663;LOC123516267;LOC123501913;LOC123515241;LOC123506082;LOC123507067;LOC123518246;LOC123506254
14	map05213	Endometrial cancer	KEGG PATHWAY	14/ 2327	31/ 10232	0.451613	0.0047254	0.053712	Human Diseases	Cancer: specific types	gene-LOC123502097|gene-LOC123509689|gene-LOC123498123|gene-LOC123503737|gene-LOC123501913|gene-LOC123504857|gene-LOC123515241|gene-LOC123503537|gene-LOC123513418|gene-LOC123503940|gene-LOC123501972|gene-LOC123505229|gene-LOC123509663|gene-LOC123506919	LOC123502097;LOC123509689;LOC123498123;LOC123503737;LOC123501913;LOC123504857;LOC123515241;LOC123503537;LOC123513418;LOC123503940;LOC123501972;LOC123505229;LOC123509663;LOC123506919
30	map04261	Adrenergic signaling in cardiomyocytes	KEGG PATHWAY	30/ 2327	84/ 10232	0.357143	0.00463634	0.054517	Organismal Systems	Circulatory system	gene-LOC123517956|gene-LOC123506570|gene-LOC123515992|gene-LOC123505783|gene-LOC123510504|gene-LOC123510996|gene-LOC123510610|gene-LOC123515826|gene-LOC123503023|gene-LOC123503020|gene-LOC123516173|gene-LOC123518488|gene-LOC123507929|gene-LOC123510399|gene-LOC123503940|gene-LOC123500187|gene-LOC123519837|gene-LOC123512441|gene-LOC123498536|gene-LOC123503082|gene-LOC123516267|gene-LOC123507067|gen…	LOC123517956;LOC123506570;LOC123515992;LOC123505783;LOC123510504;LOC123510996;LOC123510610;LOC123515826;LOC123503023;LOC123503020;LOC123516173;LOC123518488;LOC123507929;LOC123510399;LOC123503940;LOC123500187;LOC123519837;LOC123512441;LOC123498536;LOC123503082;LOC123516267;LOC123507067;LOC123517058;LOC123499829;LOC123503954;LOC123513938;LOC123504449;LOC123513936;LOC123507636;LOC123503811
15	map04917	Prolactin signaling pathway	KEGG PATHWAY	15/ 2327	34/ 10232	0.441176	0.00458693	0.0558622	Organismal Systems	Endocrine system	gene-LOC123501548|gene-LOC123503537|gene-LOC123501238|gene-LOC123498536|gene-LOC123504857|gene-LOC123504560|gene-LOC123501506|gene-LOC123503737|gene-LOC123508304|gene-LOC123500051|gene-LOC123513418|gene-LOC123503940|gene-LOC123516904|gene-LOC123509663|gene-LOC123520504	LOC123501548;LOC123503537;LOC123501238;LOC123498536;LOC123504857;LOC123504560;LOC123501506;LOC123503737;LOC123508304;LOC123500051;LOC123513418;LOC123503940;LOC123516904;LOC123509663;LOC123520504
37	map05206	MicroRNAs in cancer	KEGG PATHWAY	37/ 2327	110/ 10232	0.336364	0.00570317	0.0627349	Human Diseases	Cancer: overview	gene-LOC123499699|gene-LOC123513120|gene-LOC123508993|gene-LOC123508402|gene-LOC123498482|gene-LOC123498118|gene-LOC123503537|gene-LOC123509689|gene-LOC123520636|gene-LOC123499229|gene-LOC123508116|gene-LOC123506654|gene-LOC123510269|gene-LOC123517569|gene-LOC123511365|gene-LOC123505321|gene-LOC123505454|gene-LOC123500051|gene-LOC123510752|gene-LOC123502239|gene-LOC123502097|gene-LOC123512371|gen…	LOC123499699;LOC123513120;LOC123508993;LOC123508402;LOC123498482;LOC123498118;LOC123503537;LOC123509689;LOC123520636;LOC123499229;LOC123508116;LOC123506654;LOC123510269;LOC123517569;LOC123511365;LOC123505321;LOC123505454;LOC123500051;LOC123510752;LOC123502239;LOC123502097;LOC123512371;LOC123512626;LOC123504857;LOC123520019;LOC123498881;LOC123509663;LOC123519520;LOC123516473;LOC123501913;LOC123517…
36	map04150	mTOR signaling pathway	KEGG PATHWAY	36/ 2327	108/ 10232	0.333333	0.00743696	0.0792501	Environmental Information Processing	Signal transduction	gene-LOC123501374|gene-LOC123498118|gene-LOC123503537|gene-LOC123509467|gene-LOC123513083|gene-LOC123516535|gene-LOC123510269|gene-LOC123516338|gene-LOC123517569|gene-LOC123501942|gene-LOC123513418|gene-LOC123503940|gene-LOC123505229|gene-LOC123520101|gene-LOC123505145|gene-LOC123500476|gene-LOC123513722|gene-LOC123499407|gene-LOC123504857|gene-LOC123515822|gene-LOC123513091|gene-LOC123509663|gen…	LOC123501374;LOC123498118;LOC123503537;LOC123509467;LOC123513083;LOC123516535;LOC123510269;LOC123516338;LOC123517569;LOC123501942;LOC123513418;LOC123503940;LOC123505229;LOC123520101;LOC123505145;LOC123500476;LOC123513722;LOC123499407;LOC123504857;LOC123515822;LOC123513091;LOC123509663;LOC123516785;LOC123501453;LOC123510168;LOC123505627;LOC123511270;LOC123503490;LOC123519668;LOC123510867;LOC123517…
34	map04140	Autophagy - animal	KEGG PATHWAY	34/ 2327	101/ 10232	0.336634	0.00772472	0.0798221	Cellular Processes	Transport and catabolism	gene-LOC123520168|gene-LOC123518598|gene-LOC123513186|gene-LOC123503676|gene-LOC123520680|gene-LOC123507186|gene-LOC123516535|gene-LOC123510269|gene-LOC123517569|gene-LOC123505610|gene-LOC123506140|gene-LOC123501091|gene-LOC123503940|gene-LOC123505229|gene-LOC123516595|gene-LOC123519460|gene-LOC123511875|gene-LOC123507929|gene-LOC123504857|gene-LOC123515822|gene-LOC123519363|gene-LOC123504157|gen…	LOC123520168;LOC123518598;LOC123513186;LOC123503676;LOC123520680;LOC123507186;LOC123516535;LOC123510269;LOC123517569;LOC123505610;LOC123506140;LOC123501091;LOC123503940;LOC123505229;LOC123516595;LOC123519460;LOC123511875;LOC123507929;LOC123504857;LOC123515822;LOC123519363;LOC123504157;LOC123509663;LOC123518076;LOC123515184;LOC123511270;LOC123512125;LOC123506136;LOC123517626;LOC123516473;LOC123501…
14	map05133	Pertussis	KEGG PATHWAY	14/ 2327	33/ 10232	0.424242	0.00920101	0.087154	Human Diseases	Infectious disease: bacterial	gene-LOC123514294|gene-LOC123508304|gene-LOC123506570|gene-LOC123499123|gene-LOC123520829|gene-LOC123505321|gene-LOC123518615|gene-LOC123498118|gene-LOC123501690|gene-LOC123518488|gene-LOC123507067|gene-LOC123511148|gene-LOC123498536|gene-LOC123518246	LOC123514294;LOC123508304;LOC123506570;LOC123499123;LOC123520829;LOC123505321;LOC123518615;LOC123498118;LOC123501690;LOC123518488;LOC123507067;LOC123511148;LOC123498536;LOC123518246
39	map04015	Rap1 signaling pathway	KEGG PATHWAY	39/ 2327	120/ 10232	0.325	0.00876025	0.0878602	Environmental Information Processing	Signal transduction	gene-LOC123501690|gene-LOC123498761|gene-LOC123514490|gene-LOC123517626|gene-LOC123498118|gene-LOC123510504|gene-LOC123518383|gene-LOC123499249|gene-LOC123515826|gene-LOC123498536|gene-LOC123515213|gene-LOC123515234|gene-LOC123505526|gene-LOC123501238|gene-LOC123503083|gene-LOC123503940|gene-LOC123512736|gene-LOC123515372|gene-LOC123509689|gene-LOC123508983|gene-LOC123518488|gene-LOC123504857|gen…	LOC123501690;LOC123498761;LOC123514490;LOC123517626;LOC123498118;LOC123510504;LOC123518383;LOC123499249;LOC123515826;LOC123498536;LOC123515213;LOC123515234;LOC123505526;LOC123501238;LOC123503083;LOC123503940;LOC123512736;LOC123515372;LOC123509689;LOC123508983;LOC123518488;LOC123504857;LOC123506570;LOC123509663;LOC123520211;LOC123518076;LOC123503082;LOC123520435;LOC123516859;LOC123507697;LOC123501…
29	map05418	Fluid shear stress and atherosclerosis	KEGG PATHWAY	29/ 2327	84/ 10232	0.345238	0.00905904	0.0882609	Human Diseases	Cardiovascular disease	gene-LOC123506570|gene-LOC123501238|gene-LOC123504809|gene-LOC123508402|gene-LOC123498118|gene-LOC123519727|gene-LOC123519997|gene-LOC123504455|gene-LOC123515213|gene-LOC123515234|gene-LOC123503940|gene-LOC123514229|gene-LOC123515372|gene-LOC123518488|gene-LOC123502841|gene-LOC123504857|gene-LOC123502847|gene-LOC123508304|gene-LOC123510653|gene-LOC123498536|gene-LOC123514992|gene-LOC123501699|gen…	LOC123506570;LOC123501238;LOC123504809;LOC123508402;LOC123498118;LOC123519727;LOC123519997;LOC123504455;LOC123515213;LOC123515234;LOC123503940;LOC123514229;LOC123515372;LOC123518488;LOC123502841;LOC123504857;LOC123502847;LOC123508304;LOC123510653;LOC123498536;LOC123514992;LOC123501699;LOC123508641;LOC123498684;LOC123512641;LOC123517411;LOC123506254;LOC123507067;LOC123512668
24	map04728	Dopaminergic synapse	KEGG PATHWAY	24/ 2327	67/ 10232	0.358209	0.0102188	0.094179	Organismal Systems	Nervous system	gene-LOC123517956|gene-LOC123506570|gene-LOC123502934|gene-LOC123499829|gene-LOC123518532|gene-LOC123503230|gene-LOC123510610|gene-LOC123515826|gene-LOC123505526|gene-LOC123513518|gene-LOC123513418|gene-LOC123503940|gene-LOC123518488|gene-LOC123507929|gene-LOC123498536|gene-LOC123503083|gene-LOC123516267|gene-LOC123517058|gene-LOC123511356|gene-LOC123515992|gene-LOC123506041|gene-LOC123501110|gen…	LOC123517956;LOC123506570;LOC123502934;LOC123499829;LOC123518532;LOC123503230;LOC123510610;LOC123515826;LOC123505526;LOC123513518;LOC123513418;LOC123503940;LOC123518488;LOC123507929;LOC123498536;LOC123503083;LOC123516267;LOC123517058;LOC123511356;LOC123515992;LOC123506041;LOC123501110;LOC123507067;LOC123503811
25	map04722	Neurotrophin signaling pathway	KEGG PATHWAY	25/ 2327	71/ 10232	0.352113	0.0112662	0.1011	Organismal Systems	Nervous system	gene-LOC123506570|gene-LOC123499162|gene-LOC123503537|gene-LOC123515813|gene-LOC123498536|gene-LOC123502690|gene-LOC123513418|gene-LOC123503940|gene-LOC123505229|gene-LOC123515372|gene-LOC123518488|gene-LOC123502841|gene-LOC123504857|gene-LOC123508304|gene-LOC123509663|gene-LOC123514294|gene-LOC123503737|gene-LOC123516473|gene-LOC123510272|gene-LOC123499829|gene-LOC123510864|gene-LOC123520214|gen…	LOC123506570;LOC123499162;LOC123503537;LOC123515813;LOC123498536;LOC123502690;LOC123513418;LOC123503940;LOC123505229;LOC123515372;LOC123518488;LOC123502841;LOC123504857;LOC123508304;LOC123509663;LOC123514294;LOC123503737;LOC123516473;LOC123510272;LOC123499829;LOC123510864;LOC123520214;LOC123498118;LOC123507067;LOC123506254
18	map05230	Central carbon metabolism in cancer	KEGG PATHWAY	18/ 2327	47/ 10232	0.382979	0.0116761	0.102091	Human Diseases	Cancer: overview	gene-LOC123502097|gene-LOC123498881|gene-LOC123509689|gene-LOC123516516|gene-LOC123512722|gene-LOC123501913|gene-LOC123513722|gene-LOC123504857|gene-LOC123507697|gene-LOC123517743|gene-LOC123507101|gene-LOC123520768|gene-LOC123516918|gene-LOC123501972|gene-LOC123503940|gene-LOC123510269|gene-LOC123509663|gene-LOC123513652	LOC123502097;LOC123498881;LOC123509689;LOC123516516;LOC123512722;LOC123501913;LOC123513722;LOC123504857;LOC123507697;LOC123517743;LOC123507101;LOC123520768;LOC123516918;LOC123501972;LOC123503940;LOC123510269;LOC123509663;LOC123513652
32	map04310	Wnt signaling pathway	KEGG PATHWAY	32/ 2327	98/ 10232	0.326531	0.0153494	0.124623	Environmental Information Processing	Signal transduction	gene-LOC123510384|gene-LOC123498482|gene-LOC123498118|gene-LOC123509467|gene-LOC123516606|gene-LOC123513083|gene-LOC123520596|gene-LOC123516338|gene-LOC123504455|gene-LOC123506254|gene-LOC123517771|gene-LOC123500051|gene-LOC123513418|gene-LOC123515372|gene-LOC123502097|gene-LOC123500476|gene-LOC123515925|gene-LOC123507929|gene-LOC123517125|gene-LOC123498123|gene-LOC123500084|gene-LOC123506765|gen…	LOC123510384;LOC123498482;LOC123498118;LOC123509467;LOC123516606;LOC123513083;LOC123520596;LOC123516338;LOC123504455;LOC123506254;LOC123517771;LOC123500051;LOC123513418;LOC123515372;LOC123502097;LOC123500476;LOC123515925;LOC123507929;LOC123517125;LOC123498123;LOC123500084;LOC123506765;LOC123501913;LOC123499829;LOC123512217;LOC123510867;LOC123510864;LOC123501895;LOC123503858;LOC123505592;LOC123515…
15	map04720	Long-term potentiation	KEGG PATHWAY	15/ 2327	38/ 10232	0.394737	0.0151687	0.126159	Organismal Systems	Nervous system	gene-LOC123509663|gene-LOC123506570|gene-LOC123515826|gene-LOC123507067|gene-LOC123518488|gene-LOC123507929|gene-LOC123498482|gene-LOC123505526|gene-LOC123501110|gene-LOC123499162|gene-LOC123503083|gene-LOC123499829|gene-LOC123510504|gene-LOC123502556|gene-LOC123503811	LOC123509663;LOC123506570;LOC123515826;LOC123507067;LOC123518488;LOC123507929;LOC123498482;LOC123505526;LOC123501110;LOC123499162;LOC123503083;LOC123499829;LOC123510504;LOC123502556;LOC123503811
11	map04136	Autophagy - other	KEGG PATHWAY	11/ 2327	25/ 10232	0.44	0.0148454	0.126557	Cellular Processes	Transport and catabolism	gene-LOC123519460|gene-LOC123517569|gene-LOC123505610|gene-LOC123520168|gene-LOC123512125|gene-LOC123513186|gene-LOC123503676|gene-LOC123510269|gene-LOC123515531|gene-LOC123511875|gene-LOC123507186	LOC123519460;LOC123517569;LOC123505610;LOC123520168;LOC123512125;LOC123513186;LOC123503676;LOC123510269;LOC123515531;LOC123511875;LOC123507186
16	map03250	Viral life cycle - HIV-1	KEGG PATHWAY	16/ 2327	42/ 10232	0.380952	0.0178592	0.141628	Genetic Information Processing	Information processing in viruses	gene-LOC123516476|gene-LOC123515847|gene-LOC123515673|gene-LOC123520171|gene-LOC123503492|gene-LOC123516050|gene-LOC123498482|gene-LOC123515986|gene-LOC123510164|gene-LOC123512565|gene-LOC123517449|gene-LOC123507880|gene-LOC123503766|gene-LOC123515370|gene-LOC123520494|gene-LOC123519282	LOC123516476;LOC123515847;LOC123515673;LOC123520171;LOC123503492;LOC123516050;LOC123498482;LOC123515986;LOC123510164;LOC123512565;LOC123517449;LOC123507880;LOC123503766;LOC123515370;LOC123520494;LOC123519282
18	map03420	Nucleotide excision repair	KEGG PATHWAY	18/ 2327	49/ 10232	0.367347	0.0185392	0.143679	Genetic Information Processing	Replication and repair	gene-LOC123511120|gene-LOC123508524|gene-LOC123498790|gene-LOC123505133|gene-LOC123504777|gene-LOC123507784|gene-LOC123509871|gene-LOC123498051|gene-LOC123520637|gene-LOC123518328|gene-LOC123520551|gene-LOC123516632|gene-LOC123505919|gene-LOC123503534|gene-LOC123505327|gene-LOC123518192|gene-LOC123503433|gene-LOC123511523	LOC123511120;LOC123508524;LOC123498790;LOC123505133;LOC123504777;LOC123507784;LOC123509871;LOC123498051;LOC123520637;LOC123518328;LOC123520551;LOC123516632;LOC123505919;LOC123503534;LOC123505327;LOC123518192;LOC123503433;LOC123511523
19	map04212	Longevity regulating pathway - worm	KEGG PATHWAY	19/ 2327	53/ 10232	0.358491	0.0207324	0.15369	Organismal Systems	Aging	gene-LOC123515023|gene-LOC123510269|gene-LOC123510370|gene-LOC123503737|gene-LOC123516473|gene-LOC123519997|gene-LOC123504857|gene-LOC123508463|gene-LOC123512641|gene-LOC123503940|gene-LOC123505454|gene-LOC123519549|gene-LOC123519727|gene-LOC123501972|gene-LOC123508641|gene-LOC123513296|gene-LOC123498536|gene-LOC123514992|gene-LOC123512668	LOC123515023;LOC123510269;LOC123510370;LOC123503737;LOC123516473;LOC123519997;LOC123504857;LOC123508463;LOC123512641;LOC123503940;LOC123505454;LOC123519549;LOC123519727;LOC123501972;LOC123508641;LOC123513296;LOC123498536;LOC123514992;LOC123512668
17	map05031	Amphetamine addiction	KEGG PATHWAY	17/ 2327	46/ 10232	0.369565	0.0204662	0.155089	Human Diseases	Substance dependence	gene-LOC123517956|gene-LOC123516267|gene-LOC123503230|gene-LOC123506570|gene-LOC123513871|gene-LOC123518488|gene-LOC123507929|gene-LOC123511356|gene-LOC123505526|gene-LOC123519070|gene-LOC123501110|gene-LOC123513518|gene-LOC123505454|gene-LOC123499829|gene-LOC123507067|gene-LOC123502239|gene-LOC123503083	LOC123517956;LOC123516267;LOC123503230;LOC123506570;LOC123513871;LOC123518488;LOC123507929;LOC123511356;LOC123505526;LOC123519070;LOC123501110;LOC123513518;LOC123505454;LOC123499829;LOC123507067;LOC123502239;LOC123503083
13	map04320	Dorso-ventral axis formation	KEGG PATHWAY	13/ 2327	33/ 10232	0.393939	0.0234367	0.166498	Organismal Systems	Development and regeneration	gene-LOC123509689|gene-LOC123515942|gene-LOC123518544|gene-LOC123508834|gene-LOC123519771|gene-LOC123504626|gene-LOC123509663|gene-LOC123500180|gene-LOC123503537|gene-LOC123503625|gene-LOC123503817|gene-LOC123512988|gene-LOC123499229	LOC123509689;LOC123515942;LOC123518544;LOC123508834;LOC123519771;LOC123504626;LOC123509663;LOC123500180;LOC123503537;LOC123503625;LOC123503817;LOC123512988;LOC123499229
18	map05210	Colorectal cancer	KEGG PATHWAY	18/ 2327	50/ 10232	0.36	0.0229671	0.166634	Human Diseases	Cancer: specific types	gene-LOC123502097|gene-LOC123510269|gene-LOC123503537|gene-LOC123512372|gene-LOC123509663|gene-LOC123501913|gene-LOC123504857|gene-LOC123505321|gene-LOC123498118|gene-LOC123498123|gene-LOC123513418|gene-LOC123503940|gene-LOC123509689|gene-LOC123515241|gene-LOC123513097|gene-LOC123518246|gene-LOC123515372|gene-LOC123506254	LOC123502097;LOC123510269;LOC123503537;LOC123512372;LOC123509663;LOC123501913;LOC123504857;LOC123505321;LOC123498118;LOC123498123;LOC123513418;LOC123503940;LOC123509689;LOC123515241;LOC123513097;LOC123518246;LOC123515372;LOC123506254
23	map05414	Dilated cardiomyopathy	KEGG PATHWAY	23/ 2327	69/ 10232	0.333333	0.0285252	0.173698	Human Diseases	Cardiovascular disease	gene-LOC123515234|gene-LOC123511964|gene-LOC123508608|gene-LOC123505783|gene-LOC123510504|gene-LOC123510996|gene-LOC123515213|gene-LOC123506322|gene-LOC123503023|gene-LOC123503020|gene-LOC123516173|gene-LOC123498852|gene-LOC123507929|gene-LOC123510399|gene-LOC123519837|gene-LOC123501690|gene-LOC123501455|gene-LOC123507129|gene-LOC123503954|gene-LOC123513938|gene-LOC123504449|gene-LOC123513936|gen…	LOC123515234;LOC123511964;LOC123508608;LOC123505783;LOC123510504;LOC123510996;LOC123515213;LOC123506322;LOC123503023;LOC123503020;LOC123516173;LOC123498852;LOC123507929;LOC123510399;LOC123519837;LOC123501690;LOC123501455;LOC123507129;LOC123503954;LOC123513938;LOC123504449;LOC123513936;LOC123511148
24	map05410	Hypertrophic cardiomyopathy	KEGG PATHWAY	24/ 2327	72/ 10232	0.333333	0.0256574	0.174983	Human Diseases	Cardiovascular disease	gene-LOC123506322|gene-LOC123511964|gene-LOC123508608|gene-LOC123505783|gene-LOC123510996|gene-LOC123507320|gene-LOC123515213|gene-LOC123515234|gene-LOC123503023|gene-LOC123503020|gene-LOC123516173|gene-LOC123498852|gene-LOC123510399|gene-LOC123509003|gene-LOC123519837|gene-LOC123501690|gene-LOC123501455|gene-LOC123517411|gene-LOC123507129|gene-LOC123503954|gene-LOC123513938|gene-LOC123504449|gen…	LOC123506322;LOC123511964;LOC123508608;LOC123505783;LOC123510996;LOC123507320;LOC123515213;LOC123515234;LOC123503023;LOC123503020;LOC123516173;LOC123498852;LOC123510399;LOC123509003;LOC123519837;LOC123501690;LOC123501455;LOC123517411;LOC123507129;LOC123503954;LOC123513938;LOC123504449;LOC123513936;LOC123511148
20	map04925	Aldosterone synthesis and secretion	KEGG PATHWAY	20/ 2327	58/ 10232	0.344828	0.0276043	0.177605	Organismal Systems	Endocrine system	gene-LOC123517956|gene-LOC123516267|gene-LOC123515963|gene-LOC123513120|gene-LOC123515826|gene-LOC123506570|gene-LOC123518488|gene-LOC123507929|gene-LOC123499829|gene-LOC123518668|gene-LOC123518859|gene-LOC123499779|gene-LOC123506988|gene-LOC123517066|gene-LOC123507067|gene-LOC123512441|gene-LOC123507636|gene-LOC123510504|gene-LOC123518383|gene-LOC123503811	LOC123517956;LOC123516267;LOC123515963;LOC123513120;LOC123515826;LOC123506570;LOC123518488;LOC123507929;LOC123499829;LOC123518668;LOC123518859;LOC123499779;LOC123506988;LOC123517066;LOC123507067;LOC123512441;LOC123507636;LOC123510504;LOC123518383;LOC123503811
12	map05140	Leishmaniasis	KEGG PATHWAY	12/ 2327	30/ 10232	0.4	0.025539	0.17773	Human Diseases	Infectious disease: parasitic	gene-LOC123514294|gene-LOC123501548|gene-LOC123504455|gene-LOC123511845|gene-LOC123501506|gene-LOC123511964|gene-LOC123508304|gene-LOC123501690|gene-LOC123502583|gene-LOC123511148|gene-LOC123498536|gene-LOC123506919	LOC123514294;LOC123501548;LOC123504455;LOC123511845;LOC123501506;LOC123511964;LOC123508304;LOC123501690;LOC123502583;LOC123511148;LOC123498536;LOC123506919
16	map05215	Prostate cancer	KEGG PATHWAY	16/ 2327	44/ 10232	0.363636	0.0281997	0.178076	Human Diseases	Cancer: specific types	gene-LOC123516267|gene-LOC123501972|gene-LOC123510269|gene-LOC123504857|gene-LOC123498482|gene-LOC123507697|gene-LOC123517626|gene-LOC123508304|gene-LOC123503537|gene-LOC123513418|gene-LOC123503940|gene-LOC123509689|gene-LOC123505229|gene-LOC123509663|gene-LOC123515241|gene-LOC123501699	LOC123516267;LOC123501972;LOC123510269;LOC123504857;LOC123498482;LOC123507697;LOC123517626;LOC123508304;LOC123503537;LOC123513418;LOC123503940;LOC123509689;LOC123505229;LOC123509663;LOC123515241;LOC123501699
16	map01521	EGFR tyrosine kinase inhibitor resistance	KEGG PATHWAY	16/ 2327	44/ 10232	0.363636	0.0281997	0.178076	Human Diseases	Drug resistance: antineoplastic	gene-LOC123501374|gene-LOC123501548|gene-LOC123510269|gene-LOC123501238|gene-LOC123504857|gene-LOC123503737|gene-LOC123501506|gene-LOC123503940|gene-LOC123517626|gene-LOC123501972|gene-LOC123503537|gene-LOC123513418|gene-LOC123520680|gene-LOC123509689|gene-LOC123509663|gene-LOC123503080	LOC123501374;LOC123501548;LOC123510269;LOC123501238;LOC123504857;LOC123503737;LOC123501506;LOC123503940;LOC123517626;LOC123501972;LOC123503537;LOC123513418;LOC123520680;LOC123509689;LOC123509663;LOC123503080
14	map04630	JAK-STAT signaling pathway	KEGG PATHWAY	14/ 2327	37/ 10232	0.378378	0.0274659	0.180113	Environmental Information Processing	Signal transduction	gene-LOC123501548|gene-LOC123510269|gene-LOC123500051|gene-LOC123504857|gene-LOC123501913|gene-LOC123498482|gene-LOC123502097|gene-LOC123501506|gene-LOC123503940|gene-LOC123503537|gene-LOC123520214|gene-LOC123520680|gene-LOC123509689|gene-LOC123520504	LOC123501548;LOC123510269;LOC123500051;LOC123504857;LOC123501913;LOC123498482;LOC123502097;LOC123501506;LOC123503940;LOC123503537;LOC123520214;LOC123520680;LOC123509689;LOC123520504
28	map04218	Cellular senescence	KEGG PATHWAY	28/ 2327	87/ 10232	0.321839	0.0270154	0.180632	Cellular Processes	Cell growth and death	gene-LOC123506570|gene-LOC123516535|gene-LOC123510269|gene-LOC123510738|gene-LOC123518544|gene-LOC123498536|gene-LOC123505427|gene-LOC123503948|gene-LOC123505454|gene-LOC123500051|gene-LOC123503940|gene-LOC123516595|gene-LOC123500059|gene-LOC123502097|gene-LOC123518488|gene-LOC123504857|gene-LOC123501863|gene-LOC123508304|gene-LOC123518070|gene-LOC123509663|gene-LOC123518076|gene-LOC123520812|gen…	LOC123506570;LOC123516535;LOC123510269;LOC123510738;LOC123518544;LOC123498536;LOC123505427;LOC123503948;LOC123505454;LOC123500051;LOC123503940;LOC123516595;LOC123500059;LOC123502097;LOC123518488;LOC123504857;LOC123501863;LOC123508304;LOC123518070;LOC123509663;LOC123518076;LOC123520812;LOC123503737;LOC123501913;LOC123503491;LOC123505702;LOC123501972;LOC123507067
14	map04514	Cell adhesion molecules	KEGG PATHWAY	14/ 2327	38/ 10232	0.368421	0.0346393	0.207228	Environmental Information Processing	Signaling molecules and interaction	gene-LOC123520769|gene-LOC123512364|gene-LOC123511148|gene-LOC123515213|gene-LOC123515234|gene-LOC123520151|gene-LOC123511964|gene-LOC123517103|gene-LOC123501690|gene-LOC123517340|gene-LOC123504075|gene-LOC123501455|gene-LOC123503564|gene-LOC123507709	LOC123520769;LOC123512364;LOC123511148;LOC123515213;LOC123515234;LOC123520151;LOC123511964;LOC123517103;LOC123501690;LOC123517340;LOC123504075;LOC123501455;LOC123503564;LOC123507709
14	map05235	PD-L1 expression and PD-1 checkpoint pathway in cancer	KEGG PATHWAY	14/ 2327	38/ 10232	0.368421	0.0346393	0.207228	Human Diseases	Cancer: overview	gene-LOC123501548|gene-LOC123510269|gene-LOC123509663|gene-LOC123504857|gene-LOC123507264|gene-LOC123501506|gene-LOC123508304|gene-LOC123501972|gene-LOC123520214|gene-LOC123503940|gene-LOC123509689|gene-LOC123503858|gene-LOC123498536|gene-LOC123518615	LOC123501548;LOC123510269;LOC123509663;LOC123504857;LOC123507264;LOC123501506;LOC123508304;LOC123501972;LOC123520214;LOC123503940;LOC123509689;LOC123503858;LOC123498536;LOC123518615
19	map04713	Circadian entrainment	KEGG PATHWAY	19/ 2327	56/ 10232	0.339286	0.0368567	0.213019	Organismal Systems	Environmental adaptation	gene-LOC123516267|gene-LOC123510911|gene-LOC123505783|gene-LOC123501253|gene-LOC123506570|gene-LOC123518488|gene-LOC123507929|gene-LOC123505526|gene-LOC123520213|gene-LOC123501110|gene-LOC123503811|gene-LOC123499829|gene-LOC123517066|gene-LOC123507067|gene-LOC123518532|gene-LOC123510504|gene-LOC123520209|gene-LOC123503083|gene-LOC123515826	LOC123516267;LOC123510911;LOC123505783;LOC123501253;LOC123506570;LOC123518488;LOC123507929;LOC123505526;LOC123520213;LOC123501110;LOC123503811;LOC123499829;LOC123517066;LOC123507067;LOC123518532;LOC123510504;LOC123520209;LOC123503083;LOC123515826
23	map05161	Hepatitis B	KEGG PATHWAY	23/ 2327	71/ 10232	0.323944	0.0393423	0.216382	Human Diseases	Infectious disease: viral	gene-LOC123517956|gene-LOC123501548|gene-LOC123501238|gene-LOC123498482|gene-LOC123501506|gene-LOC123503537|gene-LOC123498790|gene-LOC123498536|gene-LOC123504455|gene-LOC123505321|gene-LOC123503940|gene-LOC123516267|gene-LOC123502097|gene-LOC123512372|gene-LOC123505133|gene-LOC123504857|gene-LOC123508304|gene-LOC123509663|gene-LOC123506919|gene-LOC123514294|gene-LOC123518615|gene-LOC123501913|gen…	LOC123517956;LOC123501548;LOC123501238;LOC123498482;LOC123501506;LOC123503537;LOC123498790;LOC123498536;LOC123504455;LOC123505321;LOC123503940;LOC123516267;LOC123502097;LOC123512372;LOC123505133;LOC123504857;LOC123508304;LOC123509663;LOC123506919;LOC123514294;LOC123518615;LOC123501913;LOC123518246
43	map05205	Proteoglycans in cancer	KEGG PATHWAY	43/ 2327	147/ 10232	0.292517	0.0388865	0.217382	Human Diseases	Cancer: overview	gene-LOC123506796|gene-LOC123501374|gene-LOC123501238|gene-LOC123498118|gene-LOC123503537|gene-LOC123505321|gene-LOC123513083|gene-LOC123510269|gene-LOC123516338|gene-LOC123498536|gene-LOC123511365|gene-LOC123515234|gene-LOC123517771|gene-LOC123510752|gene-LOC123503940|gene-LOC123505229|gene-LOC123516595|gene-LOC123515372|gene-LOC123502097|gene-LOC123500476|gene-LOC123509689|gene-LOC123508983|gen…	LOC123506796;LOC123501374;LOC123501238;LOC123498118;LOC123503537;LOC123505321;LOC123513083;LOC123510269;LOC123516338;LOC123498536;LOC123511365;LOC123515234;LOC123517771;LOC123510752;LOC123503940;LOC123505229;LOC123516595;LOC123515372;LOC123502097;LOC123500476;LOC123509689;LOC123508983;LOC123506547;LOC123507929;LOC123504857;LOC123500187;LOC123501690;LOC123509663;LOC123506919;LOC123518076;LOC123503…
26	map04921	Oxytocin signaling pathway	KEGG PATHWAY	26/ 2327	82/ 10232	0.317073	0.0385394	0.219032	Organismal Systems	Endocrine system	gene-LOC123506570|gene-LOC123501238|gene-LOC123498118|gene-LOC123517771|gene-LOC123510504|gene-LOC123510996|gene-LOC123505783|gene-LOC123515826|gene-LOC123504452|gene-LOC123499583|gene-LOC123516173|gene-LOC123509689|gene-LOC123518488|gene-LOC123507929|gene-LOC123509003|gene-LOC123519363|gene-LOC123509663|gene-LOC123506919|gene-LOC123508453|gene-LOC123515498|gene-LOC123499829|gene-LOC123503954|gen…	LOC123506570;LOC123501238;LOC123498118;LOC123517771;LOC123510504;LOC123510996;LOC123505783;LOC123515826;LOC123504452;LOC123499583;LOC123516173;LOC123509689;LOC123518488;LOC123507929;LOC123509003;LOC123519363;LOC123509663;LOC123506919;LOC123508453;LOC123515498;LOC123499829;LOC123503954;LOC123502583;LOC123517411;LOC123507067;LOC123503811
40	map04024	cAMP signaling pathway	KEGG PATHWAY	40/ 2327	136/ 10232	0.294118	0.0416419	0.221873	Environmental Information Processing	Signal transduction	gene-LOC123506570|gene-LOC123498482|gene-LOC123498118|gene-LOC123510399|gene-LOC123504587|gene-LOC123517771|gene-LOC123510504|gene-LOC123515238|gene-LOC123503230|gene-LOC123519993|gene-LOC123505526|gene-LOC123514240|gene-LOC123499162|gene-LOC123503940|gene-LOC123516595|gene-LOC123515372|gene-LOC123518859|gene-LOC123508983|gene-LOC123509220|gene-LOC123518488|gene-LOC123507929|gene-LOC123505783|gen…	LOC123506570;LOC123498482;LOC123498118;LOC123510399;LOC123504587;LOC123517771;LOC123510504;LOC123515238;LOC123503230;LOC123519993;LOC123505526;LOC123514240;LOC123499162;LOC123503940;LOC123516595;LOC123515372;LOC123518859;LOC123508983;LOC123509220;LOC123518488;LOC123507929;LOC123505783;LOC123508453;LOC123500187;LOC123508304;LOC123499383;LOC123512441;LOC123503083;LOC123503082;LOC123516267;LOC123507…
24	map04550	Signaling pathways regulating pluripotency of stem cells	KEGG PATHWAY	24/ 2327	75/ 10232	0.32	0.0411423	0.222691	Cellular Processes	Cellular community - eukaryotes	gene-LOC123501548|gene-LOC123508402|gene-LOC123501506|gene-LOC123503537|gene-LOC123513083|gene-LOC123516338|gene-LOC123498536|gene-LOC123520636|gene-LOC123513418|gene-LOC123503940|gene-LOC123513103|gene-LOC123502097|gene-LOC123500476|gene-LOC123504857|gene-LOC123520019|gene-LOC123502847|gene-LOC123498123|gene-LOC123509663|gene-LOC123500082|gene-LOC123519335|gene-LOC123501913|gene-LOC123507697|gen…	LOC123501548;LOC123508402;LOC123501506;LOC123503537;LOC123513083;LOC123516338;LOC123498536;LOC123520636;LOC123513418;LOC123503940;LOC123513103;LOC123502097;LOC123500476;LOC123504857;LOC123520019;LOC123502847;LOC123498123;LOC123509663;LOC123500082;LOC123519335;LOC123501913;LOC123507697;LOC123510867;LOC123517626
24	map04062	Chemokine signaling pathway	KEGG PATHWAY	24/ 2327	76/ 10232	0.315789	0.0475848	0.242185	Organismal Systems	Immune system	gene-LOC123501548|gene-LOC123501238|gene-LOC123501506|gene-LOC123498118|gene-LOC123503537|gene-LOC123518532|gene-LOC123510504|gene-LOC123515826|gene-LOC123517771|gene-LOC123513418|gene-LOC123503940|gene-LOC123515372|gene-LOC123508983|gene-LOC123507929|gene-LOC123504857|gene-LOC123508304|gene-LOC123509663|gene-LOC123520435|gene-LOC123503737|gene-LOC123506041|gene-LOC123504632|gene-LOC123499162|gen…	LOC123501548;LOC123501238;LOC123501506;LOC123498118;LOC123503537;LOC123518532;LOC123510504;LOC123515826;LOC123517771;LOC123513418;LOC123503940;LOC123515372;LOC123508983;LOC123507929;LOC123504857;LOC123508304;LOC123509663;LOC123520435;LOC123503737;LOC123506041;LOC123504632;LOC123499162;LOC123506254;LOC123503811
30	map04919	Thyroid hormone signaling pathway	KEGG PATHWAY	30/ 2327	99/ 10232	0.30303	0.04948	0.244532	Organismal Systems	Endocrine system	gene-LOC123503296|gene-LOC123501238|gene-LOC123498482|gene-LOC123499229|gene-LOC123513083|gene-LOC123510269|gene-LOC123518549|gene-LOC123517712|gene-LOC123506759|gene-LOC123515234|gene-LOC123513418|gene-LOC123503940|gene-LOC123505229|gene-LOC123502239|gene-LOC123502097|gene-LOC123507929|gene-LOC123504857|gene-LOC123500187|gene-LOC123519837|gene-LOC123512441|gene-LOC123509663|gene-LOC123504984|gen…	LOC123503296;LOC123501238;LOC123498482;LOC123499229;LOC123513083;LOC123510269;LOC123518549;LOC123517712;LOC123506759;LOC123515234;LOC123513418;LOC123503940;LOC123505229;LOC123502239;LOC123502097;LOC123507929;LOC123504857;LOC123500187;LOC123519837;LOC123512441;LOC123509663;LOC123504984;LOC123501913;LOC123507101;LOC123513938;LOC123518083;LOC123504449;LOC123513936;LOC123501759;LOC123503811
21	map04915	Estrogen signaling pathway	KEGG PATHWAY	21/ 2327	65/ 10232	0.323077	0.0487832	0.244633	Organismal Systems	Endocrine system	gene-LOC123517956|gene-LOC123516267|gene-LOC123507929|gene-LOC123509689|gene-LOC123515826|gene-LOC123506570|gene-LOC123509220|gene-LOC123501238|gene-LOC123518488|gene-LOC123506759|gene-LOC123504857|gene-LOC123507067|gene-LOC123509663|gene-LOC123503537|gene-LOC123503940|gene-LOC123508377|gene-LOC123503811|gene-LOC123510504|gene-LOC123519425|gene-LOC123502556|gene-LOC123501699	LOC123517956;LOC123516267;LOC123507929;LOC123509689;LOC123515826;LOC123506570;LOC123509220;LOC123501238;LOC123518488;LOC123506759;LOC123504857;LOC123507067;LOC123509663;LOC123503537;LOC123503940;LOC123508377;LOC123503811;LOC123510504;LOC123519425;LOC123502556;LOC123501699
34	map05207	Chemical carcinogenesis - receptor activation	KEGG PATHWAY	34/ 2327	114/ 10232	0.298246	0.0474961	0.245396	Human Diseases	Cancer: overview	gene-LOC123517956|gene-LOC123501548|gene-LOC123501238|gene-LOC123499465|gene-LOC123501506|gene-LOC123503537|gene-LOC123519727|gene-LOC123510504|gene-LOC123501468|gene-LOC123503572|gene-LOC123511501|gene-LOC123510269|gene-LOC123519997|gene-LOC123517080|gene-LOC123503940|gene-LOC123516150|gene-LOC123502097|gene-LOC123509689|gene-LOC123512372|gene-LOC123507929|gene-LOC123504857|gene-LOC123508304|gen…	LOC123517956;LOC123501548;LOC123501238;LOC123499465;LOC123501506;LOC123503537;LOC123519727;LOC123510504;LOC123501468;LOC123503572;LOC123511501;LOC123510269;LOC123519997;LOC123517080;LOC123503940;LOC123516150;LOC123502097;LOC123509689;LOC123512372;LOC123507929;LOC123504857;LOC123508304;LOC123514893;LOC123509663;LOC123514992;LOC123501699;LOC123516267;LOC123508641;LOC123501913;LOC123506041;LOC123512…
8	map00061	Fatty acid biosynthesis	KEGG PATHWAY	8/ 2327	19/ 10232	0.421053	0.0472349	0.247802	Metabolism	Lipid metabolism	gene-LOC123509526|gene-LOC123503391|gene-LOC123508139|gene-LOC123509528|gene-LOC123505986|gene-LOC123505690|gene-LOC123509475|gene-LOC123510032	LOC123509526;LOC123503391;LOC123508139;LOC123509528;LOC123505986;LOC123505690;LOC123509475;LOC123510032
9	map04742	Taste transduction	KEGG PATHWAY	9/ 2327	23/ 10232	0.391304	0.057613	0.248684	Organismal Systems	Sensory system	gene-LOC123515238|gene-LOC123508776|gene-LOC123509220|gene-LOC123507929|gene-LOC123512049|gene-LOC123500035|gene-LOC123513173|gene-LOC123502556|gene-LOC123503811	LOC123515238;LOC123508776;LOC123509220;LOC123507929;LOC123512049;LOC123500035;LOC123513173;LOC123502556;LOC123503811
19	map04070	Phosphatidylinositol signaling system	KEGG PATHWAY	19/ 2327	58/ 10232	0.327586	0.0517924	0.252303	Environmental Information Processing	Signal transduction	gene-LOC123509900|gene-LOC123506688|gene-LOC123506570|gene-LOC123503825|gene-LOC123509699|gene-LOC123517202|gene-LOC123518488|gene-LOC123505422|gene-LOC123504857|gene-LOC123520627|gene-LOC123514919|gene-LOC123512969|gene-LOC123502575|gene-LOC123507067|gene-LOC123516937|gene-LOC123503811|gene-LOC123501972|gene-LOC123501759|gene-LOC123504294	LOC123509900;LOC123506688;LOC123506570;LOC123503825;LOC123509699;LOC123517202;LOC123518488;LOC123505422;LOC123504857;LOC123520627;LOC123514919;LOC123512969;LOC123502575;LOC123507067;LOC123516937;LOC123503811;LOC123501972;LOC123501759;LOC123504294
15	map05211	Renal cell carcinoma	KEGG PATHWAY	15/ 2327	44/ 10232	0.340909	0.0572158	0.253384	Human Diseases	Cancer: specific types	gene-LOC123503537|gene-LOC123517806|gene-LOC123518544|gene-LOC123504857|gene-LOC123499854|gene-LOC123498482|gene-LOC123507101|gene-LOC123509786|gene-LOC123499162|gene-LOC123516801|gene-LOC123520214|gene-LOC123503940|gene-LOC123509663|gene-LOC123515372|gene-LOC123506254	LOC123503537;LOC123517806;LOC123518544;LOC123504857;LOC123499854;LOC123498482;LOC123507101;LOC123509786;LOC123499162;LOC123516801;LOC123520214;LOC123503940;LOC123509663;LOC123515372;LOC123506254
15	map04012	ErbB signaling pathway	KEGG PATHWAY	15/ 2327	44/ 10232	0.340909	0.0572158	0.253384	Environmental Information Processing	Signal transduction	gene-LOC123502097|gene-LOC123510269|gene-LOC123501238|gene-LOC123501913|gene-LOC123499854|gene-LOC123519355|gene-LOC123504857|gene-LOC123499829|gene-LOC123505195|gene-LOC123503537|gene-LOC123513418|gene-LOC123503940|gene-LOC123509689|gene-LOC123509663|gene-LOC123506919	LOC123502097;LOC123510269;LOC123501238;LOC123501913;LOC123499854;LOC123519355;LOC123504857;LOC123499829;LOC123505195;LOC123503537;LOC123513418;LOC123503940;LOC123509689;LOC123509663;LOC123506919
30	map05225	Hepatocellular carcinoma	KEGG PATHWAY	30/ 2327	100/ 10232	0.3	0.0558218	0.253803	Human Diseases	Cancer: specific types	gene-LOC123507825|gene-LOC123520680|gene-LOC123503537|gene-LOC123519727|gene-LOC123509467|gene-LOC123508380|gene-LOC123513083|gene-LOC123512641|gene-LOC123510269|gene-LOC123516338|gene-LOC123519997|gene-LOC123509644|gene-LOC123513418|gene-LOC123503940|gene-LOC123502097|gene-LOC123500476|gene-LOC123509689|gene-LOC123504857|gene-LOC123514992|gene-LOC123498123|gene-LOC123509663|gene-LOC123506919|gen…	LOC123507825;LOC123520680;LOC123503537;LOC123519727;LOC123509467;LOC123508380;LOC123513083;LOC123512641;LOC123510269;LOC123516338;LOC123519997;LOC123509644;LOC123513418;LOC123503940;LOC123502097;LOC123500476;LOC123509689;LOC123504857;LOC123514992;LOC123498123;LOC123509663;LOC123506919;LOC123508641;LOC123515634;LOC123501913;LOC123510867;LOC123517626;LOC123501972;LOC123515241;LOC123512668
11	map04923	Regulation of lipolysis in adipocytes	KEGG PATHWAY	11/ 2327	30/ 10232	0.366667	0.0596024	0.254055	Organismal Systems	Endocrine system	gene-LOC123502849|gene-LOC123501032|gene-LOC123516473|gene-LOC123507929|gene-LOC123504857|gene-LOC123520213|gene-LOC123502583|gene-LOC123518859|gene-LOC123503940|gene-LOC123510504|gene-LOC123520209	LOC123502849;LOC123501032;LOC123516473;LOC123507929;LOC123504857;LOC123520213;LOC123502583;LOC123518859;LOC123503940;LOC123510504;LOC123520209
11	map05030	Cocaine addiction	KEGG PATHWAY	11/ 2327	30/ 10232	0.366667	0.0596024	0.254055	Human Diseases	Substance dependence	gene-LOC123517956|gene-LOC123516267|gene-LOC123503230|gene-LOC123507929|gene-LOC123511356|gene-LOC123505526|gene-LOC123519070|gene-LOC123501110|gene-LOC123513518|gene-LOC123508304|gene-LOC123503083	LOC123517956;LOC123516267;LOC123503230;LOC123507929;LOC123511356;LOC123505526;LOC123519070;LOC123501110;LOC123513518;LOC123508304;LOC123503083
23	map05224	Breast cancer	KEGG PATHWAY	23/ 2327	73/ 10232	0.315068	0.052918	0.254156	Human Diseases	Cancer: specific types	gene-LOC123498761|gene-LOC123503537|gene-LOC123509467|gene-LOC123499229|gene-LOC123513083|gene-LOC123511501|gene-LOC123510269|gene-LOC123516338|gene-LOC123513418|gene-LOC123503940|gene-LOC123502097|gene-LOC123500476|gene-LOC123509689|gene-LOC123504857|gene-LOC123498123|gene-LOC123509663|gene-LOC123501913|gene-LOC123507697|gene-LOC123510867|gene-LOC123503754|gene-LOC123517626|gene-LOC123501972|gen…	LOC123498761;LOC123503537;LOC123509467;LOC123499229;LOC123513083;LOC123511501;LOC123510269;LOC123516338;LOC123513418;LOC123503940;LOC123502097;LOC123500476;LOC123509689;LOC123504857;LOC123498123;LOC123509663;LOC123501913;LOC123507697;LOC123510867;LOC123503754;LOC123517626;LOC123501972;LOC123515241
23	map04071	Sphingolipid signaling pathway	KEGG PATHWAY	23/ 2327	73/ 10232	0.315068	0.052918	0.254156	Environmental Information Processing	Signal transduction	gene-LOC123499699|gene-LOC123513120|gene-LOC123513576|gene-LOC123498118|gene-LOC123510610|gene-LOC123515826|gene-LOC123509663|gene-LOC123517771|gene-LOC123506125|gene-LOC123505893|gene-LOC123503940|gene-LOC123505229|gene-LOC123515372|gene-LOC123502841|gene-LOC123504857|gene-LOC123508304|gene-LOC123498536|gene-LOC123518650|gene-LOC123517058|gene-LOC123515992|gene-LOC123501972|gene-LOC123506254|gen…	LOC123499699;LOC123513120;LOC123513576;LOC123498118;LOC123510610;LOC123515826;LOC123509663;LOC123517771;LOC123506125;LOC123505893;LOC123503940;LOC123505229;LOC123515372;LOC123502841;LOC123504857;LOC123508304;LOC123498536;LOC123518650;LOC123517058;LOC123515992;LOC123501972;LOC123506254;LOC123503811
16	map00562	Inositol phosphate metabolism	KEGG PATHWAY	16/ 2327	48/ 10232	0.333333	0.0611288	0.254207	Metabolism	Carbohydrate metabolism	gene-LOC123509900|gene-LOC123503825|gene-LOC123517202|gene-LOC123504857|gene-LOC123505422|gene-LOC123518966|gene-LOC123520627|gene-LOC123514919|gene-LOC123512969|gene-LOC123512104|gene-LOC123502575|gene-LOC123501442|gene-LOC123503811|gene-LOC123501972|gene-LOC123501759|gene-LOC123504294	LOC123509900;LOC123503825;LOC123517202;LOC123504857;LOC123505422;LOC123518966;LOC123520627;LOC123514919;LOC123512969;LOC123512104;LOC123502575;LOC123501442;LOC123503811;LOC123501972;LOC123501759;LOC123504294
31	map04360	Axon guidance	KEGG PATHWAY	31/ 2327	104/ 10232	0.298077	0.0568263	0.254971	Organismal Systems	Development and regeneration	gene-LOC123506796|gene-LOC123514490|gene-LOC123501238|gene-LOC123508402|gene-LOC123502623|gene-LOC123500192|gene-LOC123519355|gene-LOC123513083|gene-LOC123508019|gene-LOC123516338|gene-LOC123499854|gene-LOC123517771|gene-LOC123513418|gene-LOC123505229|gene-LOC123519388|gene-LOC123515372|gene-LOC123515925|gene-LOC123504857|gene-LOC123501437|gene-LOC123506385|gene-LOC123501690|gene-LOC123502579|gen…	LOC123506796;LOC123514490;LOC123501238;LOC123508402;LOC123502623;LOC123500192;LOC123519355;LOC123513083;LOC123508019;LOC123516338;LOC123499854;LOC123517771;LOC123513418;LOC123505229;LOC123519388;LOC123515372;LOC123515925;LOC123504857;LOC123501437;LOC123506385;LOC123501690;LOC123502579;LOC123509663;LOC123520435;LOC123499829;LOC123512666;LOC123506365;LOC123520214;LOC123498118;LOC123511148;LOC123506…
17	map04725	Cholinergic synapse	KEGG PATHWAY	17/ 2327	51/ 10232	0.333333	0.0546718	0.255385	Organismal Systems	Nervous system	gene-LOC123516267|gene-LOC123501548|gene-LOC123510419|gene-LOC123508776|gene-LOC123515826|gene-LOC123507831|gene-LOC123507929|gene-LOC123504857|gene-LOC123515552|gene-LOC123501506|gene-LOC123510646|gene-LOC123509663|gene-LOC123499829|gene-LOC123503940|gene-LOC123518532|gene-LOC123510504|gene-LOC123503811	LOC123516267;LOC123501548;LOC123510419;LOC123508776;LOC123515826;LOC123507831;LOC123507929;LOC123504857;LOC123515552;LOC123501506;LOC123510646;LOC123509663;LOC123499829;LOC123503940;LOC123518532;LOC123510504;LOC123503811
38	map04010	MAPK signaling pathway	KEGG PATHWAY	38/ 2327	131/ 10232	0.290076	0.055792	0.257096	Environmental Information Processing	Signal transduction	gene-LOC123499249|gene-LOC123519928|gene-LOC123499162|gene-LOC123503537|gene-LOC123507697|gene-LOC123510996|gene-LOC123503080|gene-LOC123515762|gene-LOC123497986|gene-LOC123504455|gene-LOC123505321|gene-LOC123505656|gene-LOC123503954|gene-LOC123503940|gene-LOC123512736|gene-LOC123516173|gene-LOC123515372|gene-LOC123502097|gene-LOC123507929|gene-LOC123509689|gene-LOC123502841|gene-LOC123501437|gen…	LOC123499249;LOC123519928;LOC123499162;LOC123503537;LOC123507697;LOC123510996;LOC123503080;LOC123515762;LOC123497986;LOC123504455;LOC123505321;LOC123505656;LOC123503954;LOC123503940;LOC123512736;LOC123516173;LOC123515372;LOC123502097;LOC123507929;LOC123509689;LOC123502841;LOC123501437;LOC123501557;LOC123508304;LOC123517066;LOC123498761;LOC123509663;LOC123506919;LOC123518076;LOC123514294;LOC123516…
8	map03060	Protein export	KEGG PATHWAY	8/ 2327	20/ 10232	0.4	0.0635099	0.260926	Genetic Information Processing	Folding, sorting and degradation	gene-LOC123510049|gene-LOC123498035|gene-LOC123503611|gene-LOC123512466|gene-LOC123505220|gene-LOC123516224|gene-LOC123507627|gene-LOC123512460	LOC123510049;LOC123498035;LOC123503611;LOC123512466;LOC123505220;LOC123516224;LOC123507627;LOC123512460
12	map05223	Non-small cell lung cancer	KEGG PATHWAY	12/ 2327	34/ 10232	0.352941	0.0661088	0.26837	Human Diseases	Cancer: specific types	gene-LOC123509689|gene-LOC123503737|gene-LOC123519928|gene-LOC123504857|gene-LOC123507264|gene-LOC123502934|gene-LOC123505427|gene-LOC123520768|gene-LOC123503537|gene-LOC123503940|gene-LOC123505229|gene-LOC123509663	LOC123509689;LOC123503737;LOC123519928;LOC123504857;LOC123507264;LOC123502934;LOC123505427;LOC123520768;LOC123503537;LOC123503940;LOC123505229;LOC123509663
27	map04110	Cell cycle	KEGG PATHWAY	27/ 2327	90/ 10232	0.3	0.0669851	0.268729	Cellular Processes	Cell growth and death	gene-LOC123502081|gene-LOC123498482|gene-LOC123500355|gene-LOC123498068|gene-LOC123511555|gene-LOC123520596|gene-LOC123498790|gene-LOC123502435|gene-LOC123515482|gene-LOC123520715|gene-LOC123520551|gene-LOC123502022|gene-LOC123513418|gene-LOC123507740|gene-LOC123502239|gene-LOC123519851|gene-LOC123502097|gene-LOC123500051|gene-LOC123514724|gene-LOC123508307|gene-LOC123501863|gene-LOC123511657|gen…	LOC123502081;LOC123498482;LOC123500355;LOC123498068;LOC123511555;LOC123520596;LOC123498790;LOC123502435;LOC123515482;LOC123520715;LOC123520551;LOC123502022;LOC123513418;LOC123507740;LOC123502239;LOC123519851;LOC123502097;LOC123500051;LOC123514724;LOC123508307;LOC123501863;LOC123511657;LOC123499369;LOC123498976;LOC123501913;LOC123503491;LOC123510272
15	map05412	Arrhythmogenic right ventricular cardiomyopathy	KEGG PATHWAY	15/ 2327	45/ 10232	0.333333	0.0684314	0.271339	Human Diseases	Cardiovascular disease	gene-LOC123507129|gene-LOC123498852|gene-LOC123515241|gene-LOC123515213|gene-LOC123515234|gene-LOC123511148|gene-LOC123511964|gene-LOC123508608|gene-LOC123503954|gene-LOC123501690|gene-LOC123504449|gene-LOC123501455|gene-LOC123505783|gene-LOC123516173|gene-LOC123510996	LOC123507129;LOC123498852;LOC123515241;LOC123515213;LOC123515234;LOC123511148;LOC123511964;LOC123508608;LOC123503954;LOC123501690;LOC123504449;LOC123501455;LOC123505783;LOC123516173;LOC123510996
7	map00670	One carbon pool by folate	KEGG PATHWAY	7/ 2327	17/ 10232	0.411765	0.0697157	0.273254	Metabolism	Metabolism of cofactors and vitamins	gene-LOC123512802|gene-LOC123518654|gene-LOC123520228|gene-LOC123519881|gene-LOC123509152|gene-LOC123499957|gene-LOC123512649	LOC123512802;LOC123518654;LOC123520228;LOC123519881;LOC123509152;LOC123499957;LOC123512649
7	map04710	Circadian rhythm	KEGG PATHWAY	7/ 2327	17/ 10232	0.411765	0.0697157	0.273254	Organismal Systems	Environmental adaptation	gene-LOC123516267|gene-LOC123520596|gene-LOC123501253|gene-LOC123504092|gene-LOC123509003|gene-LOC123517411|gene-LOC123505592	LOC123516267;LOC123520596;LOC123501253;LOC123504092;LOC123509003;LOC123517411;LOC123505592
35	map03040	Spliceosome	KEGG PATHWAY	35/ 2327	122/ 10232	0.286885	0.0737312	0.27936	Genetic Information Processing	Transcription	gene-LOC123498821|gene-LOC123517793|gene-LOC123511195|gene-LOC123515935|gene-LOC123518418|gene-LOC123501053|gene-LOC123505687|gene-LOC123511868|gene-LOC123506670|gene-LOC123504176|gene-LOC123520212|gene-LOC123512934|gene-LOC123506124|gene-LOC123503864|gene-LOC123504513|gene-LOC123503586|gene-LOC123516593|gene-LOC123517814|gene-LOC123502181|gene-LOC123509044|gene-LOC123509936|gene-LOC123513561|gen…	LOC123498821;LOC123517793;LOC123511195;LOC123515935;LOC123518418;LOC123501053;LOC123505687;LOC123511868;LOC123506670;LOC123504176;LOC123520212;LOC123512934;LOC123506124;LOC123503864;LOC123504513;LOC123503586;LOC123516593;LOC123517814;LOC123502181;LOC123509044;LOC123509936;LOC123513561;LOC123511873;LOC123505051;LOC123503562;LOC123503615;LOC123520623;LOC123511004;LOC123520562;LOC123517451;LOC123500…
20	map04936	Alcoholic liver disease	KEGG PATHWAY	20/ 2327	64/ 10232	0.3125	0.0730599	0.279926	Human Diseases	Endocrine and metabolic disease	gene-LOC123514294|gene-LOC123503737|gene-LOC123498536|gene-LOC123504455|gene-LOC123502841|gene-LOC123518615|gene-LOC123505321|gene-LOC123509003|gene-LOC123508304|gene-LOC123505454|gene-LOC123510039|gene-LOC123513418|gene-LOC123503940|gene-LOC123519363|gene-LOC123517411|gene-LOC123515241|gene-LOC123516872|gene-LOC123518246|gene-LOC123510032|gene-LOC123505145	LOC123514294;LOC123503737;LOC123498536;LOC123504455;LOC123502841;LOC123518615;LOC123505321;LOC123509003;LOC123508304;LOC123505454;LOC123510039;LOC123513418;LOC123503940;LOC123519363;LOC123517411;LOC123515241;LOC123516872;LOC123518246;LOC123510032;LOC123505145
10	map00982	Drug metabolism - cytochrome P450	KEGG PATHWAY	10/ 2327	28/ 10232	0.357143	0.0831469	0.2923	Metabolism	Xenobiotics biodegradation and metabolism	gene-LOC123519997|gene-LOC123508641|gene-LOC123512641|gene-LOC123507876|gene-LOC123510039|gene-LOC123519727|gene-LOC123507631|gene-LOC123514992|gene-LOC123499744|gene-LOC123512668	LOC123519997;LOC123508641;LOC123512641;LOC123507876;LOC123510039;LOC123519727;LOC123507631;LOC123514992;LOC123499744;LOC123512668
19	map04625	C-type lectin receptor signaling pathway	KEGG PATHWAY	19/ 2327	61/ 10232	0.311475	0.0814729	0.295556	Organismal Systems	Immune system	gene-LOC123506796|gene-LOC123508304|gene-LOC123509663|gene-LOC123515413|gene-LOC123506570|gene-LOC123501238|gene-LOC123498898|gene-LOC123516595|gene-LOC123504857|gene-LOC123505666|gene-LOC123502583|gene-LOC123520214|gene-LOC123498118|gene-LOC123518488|gene-LOC123503940|gene-LOC123507067|gene-LOC123498536|gene-LOC123518246|gene-LOC123518076	LOC123506796;LOC123508304;LOC123509663;LOC123515413;LOC123506570;LOC123501238;LOC123498898;LOC123516595;LOC123504857;LOC123505666;LOC123502583;LOC123520214;LOC123498118;LOC123518488;LOC123503940;LOC123507067;LOC123498536;LOC123518246;LOC123518076
34	map04510	Focal adhesion	KEGG PATHWAY	34/ 2327	119/ 10232	0.285714	0.080889	0.296593	Cellular Processes	Cellular community - eukaryotes	gene-LOC123501238|gene-LOC123511964|gene-LOC123499162|gene-LOC123503537|gene-LOC123517771|gene-LOC123498447|gene-LOC123498118|gene-LOC123499854|gene-LOC123515213|gene-LOC123515234|gene-LOC123499583|gene-LOC123520327|gene-LOC123500051|gene-LOC123513418|gene-LOC123503940|gene-LOC123505229|gene-LOC123512736|gene-LOC123515372|gene-LOC123510958|gene-LOC123509689|gene-LOC123520156|gene-LOC123504857|gen…	LOC123501238;LOC123511964;LOC123499162;LOC123503537;LOC123517771;LOC123498447;LOC123498118;LOC123499854;LOC123515213;LOC123515234;LOC123499583;LOC123520327;LOC123500051;LOC123513418;LOC123503940;LOC123505229;LOC123512736;LOC123515372;LOC123510958;LOC123509689;LOC123520156;LOC123504857;LOC123511974;LOC123501690;LOC123501455;LOC123506919;LOC123507129;LOC123504632;LOC123517626;LOC123507208;LOC123501…
8	map03430	Mismatch repair	KEGG PATHWAY	8/ 2327	21/ 10232	0.380952	0.0828625	0.297433	Genetic Information Processing	Replication and repair	gene-LOC123505847|gene-LOC123498790|gene-LOC123518328|gene-LOC123498051|gene-LOC123507523|gene-LOC123505919|gene-LOC123498090|gene-LOC123511523	LOC123505847;LOC123498790;LOC123518328;LOC123498051;LOC123507523;LOC123505919;LOC123498090;LOC123511523
8	map05218	Melanoma	KEGG PATHWAY	8/ 2327	21/ 10232	0.380952	0.0828625	0.297433	Human Diseases	Cancer: specific types	gene-LOC123509689|gene-LOC123498761|gene-LOC123504857|gene-LOC123507697|gene-LOC123517626|gene-LOC123503940|gene-LOC123501972|gene-LOC123509663	LOC123509689;LOC123498761;LOC123504857;LOC123507697;LOC123517626;LOC123503940;LOC123501972;LOC123509663
12	map05214	Glioma	KEGG PATHWAY	12/ 2327	35/ 10232	0.342857	0.0805707	0.301919	Human Diseases	Cancer: specific types	gene-LOC123510269|gene-LOC123507067|gene-LOC123506570|gene-LOC123518488|gene-LOC123504857|gene-LOC123499829|gene-LOC123517626|gene-LOC123503537|gene-LOC123501972|gene-LOC123503940|gene-LOC123509689|gene-LOC123509663	LOC123510269;LOC123507067;LOC123506570;LOC123518488;LOC123504857;LOC123499829;LOC123517626;LOC123503537;LOC123501972;LOC123503940;LOC123509689;LOC123509663
12	map03030	DNA replication	KEGG PATHWAY	12/ 2327	35/ 10232	0.342857	0.0805707	0.301919	Genetic Information Processing	Replication and repair	gene-LOC123499548|gene-LOC123508524|gene-LOC123509520|gene-LOC123516082|gene-LOC123498790|gene-LOC123518328|gene-LOC123507784|gene-LOC123498051|gene-LOC123505919|gene-LOC123502022|gene-LOC123498090|gene-LOC123511523	LOC123499548;LOC123508524;LOC123509520;LOC123516082;LOC123498790;LOC123518328;LOC123507784;LOC123498051;LOC123505919;LOC123502022;LOC123498090;LOC123511523
17	map04066	HIF-1 signaling pathway	KEGG PATHWAY	17/ 2327	54/ 10232	0.314815	0.0880614	0.306418	Environmental Information Processing	Signal transduction	gene-LOC123501374|gene-LOC123509689|gene-LOC123517806|gene-LOC123516516|gene-LOC123498482|gene-LOC123517626|gene-LOC123504857|gene-LOC123509786|gene-LOC123499829|gene-LOC123517743|gene-LOC123507101|gene-LOC123520695|gene-LOC123508304|gene-LOC123507208|gene-LOC123503940|gene-LOC123510269|gene-LOC123512736	LOC123501374;LOC123509689;LOC123517806;LOC123516516;LOC123498482;LOC123517626;LOC123504857;LOC123509786;LOC123499829;LOC123517743;LOC123507101;LOC123520695;LOC123508304;LOC123507208;LOC123503940;LOC123510269;LOC123512736
19	map04916	Melanogenesis	KEGG PATHWAY	19/ 2327	62/ 10232	0.306452	0.0934431	0.32186	Organismal Systems	Endocrine system	gene-LOC123516267|gene-LOC123516775|gene-LOC123513868|gene-LOC123500476|gene-LOC123516338|gene-LOC123506570|gene-LOC123518488|gene-LOC123507929|gene-LOC123498482|gene-LOC123499829|gene-LOC123510867|gene-LOC123515826|gene-LOC123513418|gene-LOC123507067|gene-LOC123503811|gene-LOC123510504|gene-LOC123515241|gene-LOC123509663|gene-LOC123513083	LOC123516267;LOC123516775;LOC123513868;LOC123500476;LOC123516338;LOC123506570;LOC123518488;LOC123507929;LOC123498482;LOC123499829;LOC123510867;LOC123515826;LOC123513418;LOC123507067;LOC123503811;LOC123510504;LOC123515241;LOC123509663;LOC123513083
19	map03018	RNA degradation	KEGG PATHWAY	19/ 2327	62/ 10232	0.306452	0.0934431	0.32186	Genetic Information Processing	Folding, sorting and degradation	gene-LOC123518171|gene-LOC123517920|gene-LOC123509601|gene-LOC123509886|gene-LOC123498974|gene-LOC123507118|gene-LOC123498165|gene-LOC123511004|gene-LOC123498395|gene-LOC123501379|gene-LOC123514734|gene-LOC123511873|gene-LOC123506124|gene-LOC123520784|gene-LOC123506839|gene-LOC123515508|gene-LOC123500027|gene-LOC123506064|gene-LOC123518253	LOC123518171;LOC123517920;LOC123509601;LOC123509886;LOC123498974;LOC123507118;LOC123498165;LOC123511004;LOC123498395;LOC123501379;LOC123514734;LOC123511873;LOC123506124;LOC123520784;LOC123506839;LOC123515508;LOC123500027;LOC123506064;LOC123518253
13	map03320	PPAR signaling pathway	KEGG PATHWAY	13/ 2327	40/ 10232	0.325	0.102153	0.341511	Organismal Systems	Endocrine system	gene-LOC123513121|gene-LOC123502777|gene-LOC123516083|gene-LOC123508139|gene-LOC123513891|gene-LOC123513322|gene-LOC123500139|gene-LOC123505986|gene-LOC123505690|gene-LOC123504047|gene-LOC123517084|gene-LOC123505229|gene-LOC123510101	LOC123513121;LOC123502777;LOC123516083;LOC123508139;LOC123513891;LOC123513322;LOC123500139;LOC123505986;LOC123505690;LOC123504047;LOC123517084;LOC123505229;LOC123510101
17	map04970	Salivary secretion	KEGG PATHWAY	17/ 2327	55/ 10232	0.309091	0.101588	0.342984	Organismal Systems	Digestive system	gene-LOC123507636|gene-LOC123510911|gene-LOC123499301|gene-LOC123508776|gene-LOC123515826|gene-LOC123506570|gene-LOC123518488|gene-LOC123507929|gene-LOC123513558|gene-LOC123501196|gene-LOC123520213|gene-LOC123500187|gene-LOC123507067|gene-LOC123512441|gene-LOC123510504|gene-LOC123520209|gene-LOC123503811	LOC123507636;LOC123510911;LOC123499301;LOC123508776;LOC123515826;LOC123506570;LOC123518488;LOC123507929;LOC123513558;LOC123501196;LOC123520213;LOC123500187;LOC123507067;LOC123512441;LOC123510504;LOC123520209;LOC123503811
11	map03020	RNA polymerase	KEGG PATHWAY	11/ 2327	33/ 10232	0.333333	0.109187	0.361482	Genetic Information Processing	Transcription	gene-LOC123498822|gene-LOC123519489|gene-LOC123498887|gene-LOC123516922|gene-LOC123511340|gene-LOC123517665|gene-LOC123508859|gene-LOC123519101|gene-LOC123512213|gene-LOC123517416|gene-LOC123502973	LOC123498822;LOC123519489;LOC123498887;LOC123516922;LOC123511340;LOC123517665;LOC123508859;LOC123519101;LOC123512213;LOC123517416;LOC123502973
5	map04711	Circadian rhythm - fly	KEGG PATHWAY	5/ 2327	12/ 10232	0.416667	0.114518	0.375485	Organismal Systems	Environmental adaptation	gene-LOC123505592|gene-LOC123501755|gene-LOC123513418|gene-LOC123501253|gene-LOC123499426	LOC123505592;LOC123501755;LOC123513418;LOC123501253;LOC123499426
54	map05165	Human papillomavirus infection	KEGG PATHWAY	54/ 2327	206/ 10232	0.262136	0.132695	0.390077	Human Diseases	Infectious disease: viral	gene-LOC123499336|gene-LOC123517058|gene-LOC123501690|gene-LOC123498482|gene-LOC123511964|gene-LOC123501876|gene-LOC123503537|gene-LOC123501455|gene-LOC123505321|gene-LOC123499229|gene-LOC123519090|gene-LOC123513083|gene-LOC123516535|gene-LOC123510269|gene-LOC123516338|gene-LOC123506030|gene-LOC123504211|gene-LOC123515213|gene-LOC123515234|gene-LOC123498447|gene-LOC123520327|gene-LOC123500051|gen…	LOC123499336;LOC123517058;LOC123501690;LOC123498482;LOC123511964;LOC123501876;LOC123503537;LOC123501455;LOC123505321;LOC123499229;LOC123519090;LOC123513083;LOC123516535;LOC123510269;LOC123516338;LOC123506030;LOC123504211;LOC123515213;LOC123515234;LOC123498447;LOC123520327;LOC123500051;LOC123513418;LOC123503940;LOC123502239;LOC123510958;LOC123500476;LOC123509689;LOC123499407;LOC123507929;LOC123504…
2	map00785	Lipoic acid metabolism	KEGG PATHWAY	2/ 2327	3/ 10232	0.666667	0.131611	0.390256	Metabolism	Metabolism of cofactors and vitamins	gene-LOC123507900|gene-LOC123508447	LOC123507900;LOC123508447
14	map04512	ECM-receptor interaction	KEGG PATHWAY	14/ 2327	45/ 10232	0.311111	0.123862	0.391083	Environmental Information Processing	Signaling molecules and interaction	gene-LOC123498960|gene-LOC123507129|gene-LOC123513580|gene-LOC123515213|gene-LOC123498954|gene-LOC123515234|gene-LOC123511964|gene-LOC123511974|gene-LOC123520327|gene-LOC123501690|gene-LOC123501455|gene-LOC123511148|gene-LOC123498447|gene-LOC123510958	LOC123498960;LOC123507129;LOC123513580;LOC123515213;LOC123498954;LOC123515234;LOC123511964;LOC123511974;LOC123520327;LOC123501690;LOC123501455;LOC123511148;LOC123498447;LOC123510958
14	map04660	T cell receptor signaling pathway	KEGG PATHWAY	14/ 2327	45/ 10232	0.311111	0.123862	0.391083	Organismal Systems	Immune system	gene-LOC123503556|gene-LOC123515413|gene-LOC123509663|gene-LOC123504455|gene-LOC123519355|gene-LOC123504857|gene-LOC123508304|gene-LOC123498118|gene-LOC123503537|gene-LOC123513418|gene-LOC123503940|gene-LOC123505229|gene-LOC123498536|gene-LOC123499854	LOC123503556;LOC123515413;LOC123509663;LOC123504455;LOC123519355;LOC123504857;LOC123508304;LOC123498118;LOC123503537;LOC123513418;LOC123503940;LOC123505229;LOC123498536;LOC123499854
10	map05221	Acute myeloid leukemia	KEGG PATHWAY	10/ 2327	30/ 10232	0.333333	0.123367	0.393161	Human Diseases	Cancer: specific types	gene-LOC123502097|gene-LOC123510269|gene-LOC123501253|gene-LOC123501913|gene-LOC123504857|gene-LOC123508304|gene-LOC123503537|gene-LOC123503940|gene-LOC123509663|gene-LOC123515241	LOC123502097;LOC123510269;LOC123501253;LOC123501913;LOC123504857;LOC123508304;LOC123503537;LOC123503940;LOC123509663;LOC123515241
29	map04013	MAPK signaling pathway - fly	KEGG PATHWAY	29/ 2327	104/ 10232	0.278846	0.128197	0.393832	Environmental Information Processing	Signal transduction	gene-LOC123501238|gene-LOC123504843|gene-LOC123503537|gene-LOC123519565|gene-LOC123504490|gene-LOC123509384|gene-LOC123518544|gene-LOC123509663|gene-LOC123504455|gene-LOC123508977|gene-LOC123516983|gene-LOC123512225|gene-LOC123505003|gene-LOC123515372|gene-LOC123509689|gene-LOC123502841|gene-LOC123501437|gene-LOC123499053|gene-LOC123502638|gene-LOC123498536|gene-LOC123510771|gene-LOC123501849|gen…	LOC123501238;LOC123504843;LOC123503537;LOC123519565;LOC123504490;LOC123509384;LOC123518544;LOC123509663;LOC123504455;LOC123508977;LOC123516983;LOC123512225;LOC123505003;LOC123515372;LOC123509689;LOC123502841;LOC123501437;LOC123499053;LOC123502638;LOC123498536;LOC123510771;LOC123501849;LOC123512217;LOC123520211;LOC123520214;LOC123503817;LOC123505429;LOC123505666;LOC123506254
8	map04130	SNARE interactions in vesicular transport	KEGG PATHWAY	8/ 2327	23/ 10232	0.347826	0.130731	0.394507	Genetic Information Processing	Folding, sorting and degradation	gene-LOC123505218|gene-LOC123513871|gene-LOC123510127|gene-LOC123502948|gene-LOC123520691|gene-LOC123501471|gene-LOC123504404|gene-LOC123504583	LOC123505218;LOC123513871;LOC123510127;LOC123502948;LOC123520691;LOC123501471;LOC123504404;LOC123504583
8	map00030	Pentose phosphate pathway	KEGG PATHWAY	8/ 2327	23/ 10232	0.347826	0.130731	0.394507	Metabolism	Carbohydrate metabolism	gene-LOC123512722|gene-LOC123505522|gene-LOC123503389|gene-LOC123520695|gene-LOC123504418|gene-LOC123510819|gene-LOC123504413|gene-LOC123504004	LOC123512722;LOC123505522;LOC123503389;LOC123520695;LOC123504418;LOC123510819;LOC123504413;LOC123504004
16	map04137	Mitophagy - animal	KEGG PATHWAY	16/ 2327	53/ 10232	0.301887	0.129982	0.395749	Cellular Processes	Transport and catabolism	gene-LOC123504492|gene-LOC123507186|gene-LOC123514418|gene-LOC123504458|gene-LOC123501238|gene-LOC123509663|gene-LOC123506082|gene-LOC123516212|gene-LOC123503737|gene-LOC123501091|gene-LOC123517121|gene-LOC123520680|gene-LOC123503858|gene-LOC123516595|gene-LOC123518076|gene-LOC123512831	LOC123504492;LOC123507186;LOC123514418;LOC123504458;LOC123501238;LOC123509663;LOC123506082;LOC123516212;LOC123503737;LOC123501091;LOC123517121;LOC123520680;LOC123503858;LOC123516595;LOC123518076;LOC123512831
20	map04520	Adherens junction	KEGG PATHWAY	20/ 2327	68/ 10232	0.294118	0.122238	0.396984	Cellular Processes	Cellular community - eukaryotes	gene-LOC123516279|gene-LOC123520343|gene-LOC123509689|gene-LOC123501238|gene-LOC123520435|gene-LOC123512809|gene-LOC123517437|gene-LOC123498482|gene-LOC123517626|gene-LOC123507697|gene-LOC123520769|gene-LOC123498118|gene-LOC123513169|gene-LOC123504075|gene-LOC123516083|gene-LOC123503858|gene-LOC123515241|gene-LOC123504455|gene-LOC123515372|gene-LOC123506254	LOC123516279;LOC123520343;LOC123509689;LOC123501238;LOC123520435;LOC123512809;LOC123517437;LOC123498482;LOC123517626;LOC123507697;LOC123520769;LOC123498118;LOC123513169;LOC123504075;LOC123516083;LOC123503858;LOC123515241;LOC123504455;LOC123515372;LOC123506254
20	map04214	Apoptosis - fly	KEGG PATHWAY	20/ 2327	68/ 10232	0.294118	0.122238	0.396984	Cellular Processes	Cell growth and death	gene-LOC123517080|gene-LOC123509689|gene-LOC123518246|gene-LOC123499123|gene-LOC123504455|gene-LOC123502841|gene-LOC123516136|gene-LOC123501557|gene-LOC123505321|gene-LOC123504282|gene-LOC123503625|gene-LOC123505153|gene-LOC123508834|gene-LOC123503929|gene-LOC123515811|gene-LOC123503817|gene-LOC123512225|gene-LOC123520829|gene-LOC123509663|gene-LOC123501468	LOC123517080;LOC123509689;LOC123518246;LOC123499123;LOC123504455;LOC123502841;LOC123516136;LOC123501557;LOC123505321;LOC123504282;LOC123503625;LOC123505153;LOC123508834;LOC123503929;LOC123515811;LOC123503817;LOC123512225;LOC123520829;LOC123509663;LOC123501468
28	map05170	Human immunodeficiency virus 1 infection	KEGG PATHWAY	28/ 2327	100/ 10232	0.28	0.128074	0.39703	Human Diseases	Infectious disease: viral	gene-LOC123506570|gene-LOC123520680|gene-LOC123518532|gene-LOC123520596|gene-LOC123510269|gene-LOC123515826|gene-LOC123520472|gene-LOC123509663|gene-LOC123504455|gene-LOC123505321|gene-LOC123503940|gene-LOC123515372|gene-LOC123503129|gene-LOC123517806|gene-LOC123505133|gene-LOC123518488|gene-LOC123504857|gene-LOC123501863|gene-LOC123508304|gene-LOC123498536|gene-LOC123514294|gene-LOC123518246|gen…	LOC123506570;LOC123520680;LOC123518532;LOC123520596;LOC123510269;LOC123515826;LOC123520472;LOC123509663;LOC123504455;LOC123505321;LOC123503940;LOC123515372;LOC123503129;LOC123517806;LOC123505133;LOC123518488;LOC123504857;LOC123501863;LOC123508304;LOC123498536;LOC123514294;LOC123518246;LOC123504632;LOC123501049;LOC123502881;LOC123507067;LOC123499854;LOC123506254
27	map05152	Tuberculosis	KEGG PATHWAY	27/ 2327	97/ 10232	0.278351	0.140505	0.399269	Human Diseases	Infectious disease: bacterial	gene-LOC123506796|gene-LOC123501548|gene-LOC123506570|gene-LOC123501238|gene-LOC123498482|gene-LOC123511845|gene-LOC123501506|gene-LOC123501876|gene-LOC123505321|gene-LOC123501468|gene-LOC123502771|gene-LOC123519090|gene-LOC123517080|gene-LOC123503940|gene-LOC123516267|gene-LOC123515413|gene-LOC123512292|gene-LOC123518488|gene-LOC123508304|gene-LOC123498536|gene-LOC123514294|gene-LOC123518615|gen…	LOC123506796;LOC123501548;LOC123506570;LOC123501238;LOC123498482;LOC123511845;LOC123501506;LOC123501876;LOC123505321;LOC123501468;LOC123502771;LOC123519090;LOC123517080;LOC123503940;LOC123516267;LOC123515413;LOC123512292;LOC123518488;LOC123508304;LOC123498536;LOC123514294;LOC123518615;LOC123499829;LOC123498898;LOC123498118;LOC123507067;LOC123518246
9	map04662	B cell receptor signaling pathway	KEGG PATHWAY	9/ 2327	27/ 10232	0.333333	0.139799	0.400601	Organismal Systems	Immune system	gene-LOC123515413|gene-LOC123504857|gene-LOC123508304|gene-LOC123503537|gene-LOC123513418|gene-LOC123503940|gene-LOC123509663|gene-LOC123515372|gene-LOC123506254	LOC123515413;LOC123504857;LOC123508304;LOC123503537;LOC123513418;LOC123503940;LOC123509663;LOC123515372;LOC123506254
22	map04611	Platelet activation	KEGG PATHWAY	22/ 2327	77/ 10232	0.285714	0.138886	0.401357	Organismal Systems	Immune system	gene-LOC123506796|gene-LOC123501238|gene-LOC123499162|gene-LOC123517771|gene-LOC123510504|gene-LOC123515826|gene-LOC123515213|gene-LOC123515234|gene-LOC123499583|gene-LOC123520327|gene-LOC123503940|gene-LOC123520209|gene-LOC123507929|gene-LOC123504857|gene-LOC123511974|gene-LOC123501690|gene-LOC123498536|gene-LOC123520213|gene-LOC123498118|gene-LOC123514151|gene-LOC123511148|gene-LOC123503811	LOC123506796;LOC123501238;LOC123499162;LOC123517771;LOC123510504;LOC123515826;LOC123515213;LOC123515234;LOC123499583;LOC123520327;LOC123503940;LOC123520209;LOC123507929;LOC123504857;LOC123511974;LOC123501690;LOC123498536;LOC123520213;LOC123498118;LOC123514151;LOC123511148;LOC123503811
34	map05417	Lipid and atherosclerosis	KEGG PATHWAY	34/ 2327	125/ 10232	0.272	0.138676	0.404174	Human Diseases	Cardiovascular disease	gene-LOC123517956|gene-LOC123501548|gene-LOC123506570|gene-LOC123501238|gene-LOC123499123|gene-LOC123501506|gene-LOC123498118|gene-LOC123520680|gene-LOC123505321|gene-LOC123518131|gene-LOC123504455|gene-LOC123517771|gene-LOC123513418|gene-LOC123503940|gene-LOC123505229|gene-LOC123515372|gene-LOC123503384|gene-LOC123518488|gene-LOC123502841|gene-LOC123504857|gene-LOC123508304|gene-LOC123498536|gen…	LOC123517956;LOC123501548;LOC123506570;LOC123501238;LOC123499123;LOC123501506;LOC123498118;LOC123520680;LOC123505321;LOC123518131;LOC123504455;LOC123517771;LOC123513418;LOC123503940;LOC123505229;LOC123515372;LOC123503384;LOC123518488;LOC123502841;LOC123504857;LOC123508304;LOC123498536;LOC123501699;LOC123514294;LOC123518615;LOC123520829;LOC123499829;LOC123509663;LOC123499162;LOC123503811;LOC123507…
15	map01524	Platinum drug resistance	KEGG PATHWAY	15/ 2327	50/ 10232	0.3	0.145385	0.409721	Human Diseases	Drug resistance: antineoplastic	gene-LOC123508641|gene-LOC123512372|gene-LOC123518246|gene-LOC123502841|gene-LOC123504857|gene-LOC123514992|gene-LOC123505321|gene-LOC123512641|gene-LOC123520680|gene-LOC123503940|gene-LOC123519727|gene-LOC123519997|gene-LOC123505229|gene-LOC123501583|gene-LOC123512668	LOC123508641;LOC123512372;LOC123518246;LOC123502841;LOC123504857;LOC123514992;LOC123505321;LOC123512641;LOC123520680;LOC123503940;LOC123519727;LOC123519997;LOC123505229;LOC123501583;LOC123512668
7	map04930	Type II diabetes mellitus	KEGG PATHWAY	7/ 2327	20/ 10232	0.35	0.148695	0.415613	Human Diseases	Endocrine and metabolic disease	gene-LOC123513120|gene-LOC123510269|gene-LOC123516473|gene-LOC123504857|gene-LOC123517743|gene-LOC123517066|gene-LOC123520504	LOC123513120;LOC123510269;LOC123516473;LOC123504857;LOC123517743;LOC123517066;LOC123520504
30	map04530	Tight junction	KEGG PATHWAY	30/ 2327	110/ 10232	0.272727	0.152676	0.416501	Cellular Processes	Cellular community - eukaryotes	gene-LOC123513120|gene-LOC123499249|gene-LOC123501238|gene-LOC123510897|gene-LOC123498118|gene-LOC123519927|gene-LOC123498790|gene-LOC123517771|gene-LOC123506109|gene-LOC123510752|gene-LOC123515372|gene-LOC123498671|gene-LOC123507929|gene-LOC123508983|gene-LOC123507655|gene-LOC123510829|gene-LOC123502841|gene-LOC123512709|gene-LOC123509003|gene-LOC123509002|gene-LOC123501690|gene-LOC123509102|gen…	LOC123513120;LOC123499249;LOC123501238;LOC123510897;LOC123498118;LOC123519927;LOC123498790;LOC123517771;LOC123506109;LOC123510752;LOC123515372;LOC123498671;LOC123507929;LOC123508983;LOC123507655;LOC123510829;LOC123502841;LOC123512709;LOC123509003;LOC123509002;LOC123501690;LOC123509102;LOC123515498;LOC123520435;LOC123503556;LOC123511270;LOC123499162;LOC123517411;LOC123511148;LOC123506254
26	map05135	Yersinia infection	KEGG PATHWAY	26/ 2327	94/ 10232	0.276596	0.154106	0.417064	Human Diseases	Infectious disease: bacterial	gene-LOC123506796|gene-LOC123519927|gene-LOC123501238|gene-LOC123511964|gene-LOC123498118|gene-LOC123515826|gene-LOC123504455|gene-LOC123517771|gene-LOC123513418|gene-LOC123503940|gene-LOC123515372|gene-LOC123520156|gene-LOC123504857|gene-LOC123512709|gene-LOC123509002|gene-LOC123508304|gene-LOC123501690|gene-LOC123509103|gene-LOC123498536|gene-LOC123514294|gene-LOC123510897|gene-LOC123512809|gen…	LOC123506796;LOC123519927;LOC123501238;LOC123511964;LOC123498118;LOC123515826;LOC123504455;LOC123517771;LOC123513418;LOC123503940;LOC123515372;LOC123520156;LOC123504857;LOC123512709;LOC123509002;LOC123508304;LOC123501690;LOC123509103;LOC123498536;LOC123514294;LOC123510897;LOC123512809;LOC123504632;LOC123500064;LOC123511148;LOC123506254
11	map03022	Basal transcription factors	KEGG PATHWAY	11/ 2327	35/ 10232	0.314286	0.152347	0.422361	Genetic Information Processing	Transcription	gene-LOC123515169|gene-LOC123499463|gene-LOC123517081|gene-LOC123505327|gene-LOC123514785|gene-LOC123498956|gene-LOC123516630|gene-LOC123520551|gene-LOC123504777|gene-LOC123504785|gene-LOC123507065	LOC123515169;LOC123499463;LOC123517081;LOC123505327;LOC123514785;LOC123498956;LOC123516630;LOC123520551;LOC123504777;LOC123504785;LOC123507065
11	map05204	Chemical carcinogenesis - DNA adducts	KEGG PATHWAY	11/ 2327	35/ 10232	0.314286	0.152347	0.422361	Human Diseases	Cancer: overview	gene-LOC123519997|gene-LOC123508641|gene-LOC123512641|gene-LOC123502583|gene-LOC123507876|gene-LOC123519727|gene-LOC123514893|gene-LOC123507631|gene-LOC123514992|gene-LOC123499744|gene-LOC123512668	LOC123519997;LOC123508641;LOC123512641;LOC123502583;LOC123507876;LOC123519727;LOC123514893;LOC123507631;LOC123514992;LOC123499744;LOC123512668
14	map04350	TGF-beta signaling pathway	KEGG PATHWAY	14/ 2327	47/ 10232	0.297872	0.162802	0.437131	Environmental Information Processing	Signal transduction	gene-LOC123520596|gene-LOC123498516|gene-LOC123505119|gene-LOC123508402|gene-LOC123503491|gene-LOC123498482|gene-LOC123502097|gene-LOC123516606|gene-LOC123502847|gene-LOC123516703|gene-LOC123498118|gene-LOC123508933|gene-LOC123501913|gene-LOC123513103	LOC123520596;LOC123498516;LOC123505119;LOC123508402;LOC123503491;LOC123498482;LOC123502097;LOC123516606;LOC123502847;LOC123516703;LOC123498118;LOC123508933;LOC123501913;LOC123513103
21	map04072	Phospholipase D signaling pathway	KEGG PATHWAY	21/ 2327	75/ 10232	0.28	0.169785	0.441959	Environmental Information Processing	Signal transduction	gene-LOC123516937|gene-LOC123516535|gene-LOC123517497|gene-LOC123509689|gene-LOC123509663|gene-LOC123509699|gene-LOC123506688|gene-LOC123516595|gene-LOC123504857|gene-LOC123508453|gene-LOC123508092|gene-LOC123498118|gene-LOC123502556|gene-LOC123503537|gene-LOC123520214|gene-LOC123503940|gene-LOC123510269|gene-LOC123503811|gene-LOC123510504|gene-LOC123518076|gene-LOC123503082	LOC123516937;LOC123516535;LOC123517497;LOC123509689;LOC123509663;LOC123509699;LOC123506688;LOC123516595;LOC123504857;LOC123508453;LOC123508092;LOC123498118;LOC123502556;LOC123503537;LOC123520214;LOC123503940;LOC123510269;LOC123503811;LOC123510504;LOC123518076;LOC123503082
18	map04935	Growth hormone synthesis, secretion and action	KEGG PATHWAY	18/ 2327	63/ 10232	0.285714	0.168632	0.442333	Organismal Systems	Endocrine system	gene-LOC123517956|gene-LOC123516267|gene-LOC123501548|gene-LOC123510269|gene-LOC123515826|gene-LOC123509663|gene-LOC123504857|gene-LOC123507929|gene-LOC123498482|gene-LOC123498536|gene-LOC123516473|gene-LOC123501506|gene-LOC123503537|gene-LOC123513418|gene-LOC123503940|gene-LOC123503811|gene-LOC123510504|gene-LOC123520504	LOC123517956;LOC123516267;LOC123501548;LOC123510269;LOC123515826;LOC123509663;LOC123504857;LOC123507929;LOC123498482;LOC123498536;LOC123516473;LOC123501506;LOC123503537;LOC123513418;LOC123503940;LOC123503811;LOC123510504;LOC123520504
9	map04330	Notch signaling pathway	KEGG PATHWAY	9/ 2327	28/ 10232	0.321429	0.166634	0.443924	Environmental Information Processing	Signal transduction	gene-LOC123511501|gene-LOC123505113|gene-LOC123502671|gene-LOC123498482|gene-LOC123504923|gene-LOC123503754|gene-LOC123510864|gene-LOC123502239|gene-LOC123499229	LOC123511501;LOC123505113;LOC123502671;LOC123498482;LOC123504923;LOC123503754;LOC123510864;LOC123502239;LOC123499229
9	map04973	Carbohydrate digestion and absorption	KEGG PATHWAY	9/ 2327	28/ 10232	0.321429	0.166634	0.443924	Organismal Systems	Digestive system	gene-LOC123516530|gene-LOC123512299|gene-LOC123504857|gene-LOC123517743|gene-LOC123502899|gene-LOC123503940|gene-LOC123512441|gene-LOC123499755|gene-LOC123503811	LOC123516530;LOC123512299;LOC123504857;LOC123517743;LOC123502899;LOC123503940;LOC123512441;LOC123499755;LOC123503811
20	map00564	Glycerophospholipid metabolism	KEGG PATHWAY	20/ 2327	72/ 10232	0.277778	0.187304	0.469638	Metabolism	Lipid metabolism	gene-LOC123516937|gene-LOC123506688|gene-LOC123499589|gene-LOC123509699|gene-LOC123509951|gene-LOC123508627|gene-LOC123519899|gene-LOC123509363|gene-LOC123515552|gene-LOC123513905|gene-LOC123514055|gene-LOC123511679|gene-LOC123501473|gene-LOC123520215|gene-LOC123508057|gene-LOC123517497|gene-LOC123504294|gene-LOC123510419|gene-LOC123517530|gene-LOC123505145	LOC123516937;LOC123506688;LOC123499589;LOC123509699;LOC123509951;LOC123508627;LOC123519899;LOC123509363;LOC123515552;LOC123513905;LOC123514055;LOC123511679;LOC123501473;LOC123520215;LOC123508057;LOC123517497;LOC123504294;LOC123510419;LOC123517530;LOC123505145
43	map04142	Lysosome	KEGG PATHWAY	43/ 2327	166/ 10232	0.259036	0.186733	0.471673	Cellular Processes	Transport and catabolism	gene-LOC123519783|gene-LOC123508549|gene-LOC123514593|gene-LOC123499905|gene-LOC123511304|gene-LOC123519351|gene-LOC123501876|gene-LOC123501441|gene-LOC123519090|gene-LOC123512939|gene-LOC123503068|gene-LOC123505183|gene-LOC123506125|gene-LOC123502999|gene-LOC123500151|gene-LOC123513846|gene-LOC123517448|gene-LOC123514064|gene-LOC123511851|gene-LOC123506547|gene-LOC123502903|gene-LOC123513548|gen…	LOC123519783;LOC123508549;LOC123514593;LOC123499905;LOC123511304;LOC123519351;LOC123501876;LOC123501441;LOC123519090;LOC123512939;LOC123503068;LOC123505183;LOC123506125;LOC123502999;LOC123500151;LOC123513846;LOC123517448;LOC123514064;LOC123511851;LOC123506547;LOC123502903;LOC123513548;LOC123504918;LOC123520472;LOC123520050;LOC123518650;LOC123511278;LOC123503058;LOC123503555;LOC123508947;LOC123506…
14	map04911	Insulin secretion	KEGG PATHWAY	14/ 2327	48/ 10232	0.291667	0.18438	0.472734	Organismal Systems	Endocrine system	gene-LOC123517956|gene-LOC123516267|gene-LOC123508776|gene-LOC123515826|gene-LOC123513871|gene-LOC123507929|gene-LOC123513558|gene-LOC123507101|gene-LOC123503811|gene-LOC123499829|gene-LOC123512441|gene-LOC123505783|gene-LOC123510504|gene-LOC123503082	LOC123517956;LOC123516267;LOC123508776;LOC123515826;LOC123513871;LOC123507929;LOC123513558;LOC123507101;LOC123503811;LOC123499829;LOC123512441;LOC123505783;LOC123510504;LOC123503082
26	map04022	cGMP-PKG signaling pathway	KEGG PATHWAY	26/ 2327	96/ 10232	0.270833	0.183593	0.474281	Environmental Information Processing	Signal transduction	gene-LOC123517956|gene-LOC123513120|gene-LOC123506570|gene-LOC123513558|gene-LOC123498118|gene-LOC123499583|gene-LOC123510504|gene-LOC123515826|gene-LOC123515170|gene-LOC123515986|gene-LOC123517771|gene-LOC123503940|gene-LOC123520209|gene-LOC123518488|gene-LOC123519837|gene-LOC123512441|gene-LOC123516267|gene-LOC123507067|gene-LOC123520213|gene-LOC123513938|gene-LOC123516473|gene-LOC123511378|gen…	LOC123517956;LOC123513120;LOC123506570;LOC123513558;LOC123498118;LOC123499583;LOC123510504;LOC123515826;LOC123515170;LOC123515986;LOC123517771;LOC123503940;LOC123520209;LOC123518488;LOC123519837;LOC123512441;LOC123516267;LOC123507067;LOC123520213;LOC123513938;LOC123516473;LOC123511378;LOC123504449;LOC123513936;LOC123507636;LOC123503811
16	map04213	Longevity regulating pathway - multiple species	KEGG PATHWAY	16/ 2327	56/ 10232	0.285714	0.186599	0.474853	Organismal Systems	Aging	gene-LOC123506029|gene-LOC123510269|gene-LOC123517569|gene-LOC123503737|gene-LOC123502239|gene-LOC123507929|gene-LOC123504857|gene-LOC123509003|gene-LOC123517626|gene-LOC123505454|gene-LOC123513614|gene-LOC123516473|gene-LOC123503940|gene-LOC123517411|gene-LOC123510504|gene-LOC123509663	LOC123506029;LOC123510269;LOC123517569;LOC123503737;LOC123502239;LOC123507929;LOC123504857;LOC123509003;LOC123517626;LOC123505454;LOC123513614;LOC123516473;LOC123503940;LOC123517411;LOC123510504;LOC123509663
32	map04910	Insulin signaling pathway	KEGG PATHWAY	32/ 2327	121/ 10232	0.264463	0.191155	0.475794	Organismal Systems	Endocrine system	gene-LOC123501374|gene-LOC123506570|gene-LOC123503537|gene-LOC123510819|gene-LOC123516279|gene-LOC123516535|gene-LOC123510269|gene-LOC123517569|gene-LOC123516530|gene-LOC123517202|gene-LOC123513418|gene-LOC123503940|gene-LOC123505229|gene-LOC123510032|gene-LOC123518859|gene-LOC123518488|gene-LOC123507929|gene-LOC123504857|gene-LOC123509003|gene-LOC123504075|gene-LOC123509663|gene-LOC123506919|gen…	LOC123501374;LOC123506570;LOC123503537;LOC123510819;LOC123516279;LOC123516535;LOC123510269;LOC123517569;LOC123516530;LOC123517202;LOC123513418;LOC123503940;LOC123505229;LOC123510032;LOC123518859;LOC123518488;LOC123507929;LOC123504857;LOC123509003;LOC123504075;LOC123509663;LOC123506919;LOC123499674;LOC123516083;LOC123505195;LOC123516473;LOC123517743;LOC123520769;LOC123517411;LOC123507067;LOC123510…
89	map05014	Amyotrophic lateral sclerosis	KEGG PATHWAY	89/ 2327	360/ 10232	0.247222	0.197264	0.487442	Human Diseases	Neurodegenerative disease	gene-LOC123517956|gene-ND2|gene-LOC123514592|gene-LOC123502934|gene-LOC123503650|gene-LOC123502830|gene-LOC123510738|gene-LOC123506140|gene-LOC123506098|gene-LOC123517799|gene-LOC123498801|gene-LOC123501091|gene-LOC123509323|gene-LOC123503384|gene-LOC123498677|gene-LOC123518391|gene-LOC123515059|gene-LOC123514292|gene-LOC123507338|gene-LOC123520660|gene-LOC123520661|gene-LOC123518246|gene-LOC1235…	LOC123517956;ND2;LOC123514592;LOC123502934;LOC123503650;LOC123502830;LOC123510738;LOC123506140;LOC123506098;LOC123517799;LOC123498801;LOC123501091;LOC123509323;LOC123503384;LOC123498677;LOC123518391;LOC123515059;LOC123514292;LOC123507338;LOC123520660;LOC123520661;LOC123518246;LOC123506254;LOC123506437;LOC123509653;LOC123520092;LOC123508036;LOC123510269;LOC123510757;LOC123507606;LOC123516152;LOC12…
35	map05017	Spinocerebellar ataxia	KEGG PATHWAY	35/ 2327	134/ 10232	0.261194	0.200256	0.487766	Human Diseases	Neurodegenerative disease	gene-LOC123515972|gene-LOC123513186|gene-LOC123503676|gene-LOC123503650|gene-LOC123520092|gene-LOC123498447|gene-LOC123507186|gene-LOC123510614|gene-LOC123510269|gene-LOC123515826|gene-LOC123510738|gene-LOC123515170|gene-LOC123515986|gene-LOC123505526|gene-LOC123506140|gene-LOC123506098|gene-LOC123503083|gene-LOC123503940|gene-LOC123503384|gene-LOC123502841|gene-LOC123504857|gene-LOC123511378|gen…	LOC123515972;LOC123513186;LOC123503676;LOC123503650;LOC123520092;LOC123498447;LOC123507186;LOC123510614;LOC123510269;LOC123515826;LOC123510738;LOC123515170;LOC123515986;LOC123505526;LOC123506140;LOC123506098;LOC123503083;LOC123503940;LOC123503384;LOC123502841;LOC123504857;LOC123511378;LOC123502556;LOC123502751;LOC123518634;LOC123519070;LOC123506136;LOC123501110;LOC123501755;LOC123507065;LOC123516…
10	map00980	Metabolism of xenobiotics by cytochrome P450	KEGG PATHWAY	10/ 2327	33/ 10232	0.30303	0.199874	0.490339	Metabolism	Xenobiotics biodegradation and metabolism	gene-LOC123519997|gene-LOC123508641|gene-LOC123512641|gene-LOC123507876|gene-LOC123510039|gene-LOC123519727|gene-LOC123507631|gene-LOC123514992|gene-LOC123499744|gene-LOC123512668	LOC123519997;LOC123508641;LOC123512641;LOC123507876;LOC123510039;LOC123519727;LOC123507631;LOC123514992;LOC123499744;LOC123512668
16	map05120	Epithelial cell signaling in Helicobacter pylori infection	KEGG PATHWAY	16/ 2327	57/ 10232	0.280702	0.207793	0.495505	Human Diseases	Infectious disease: bacterial	gene-LOC123509689|gene-LOC123501238|gene-LOC123498536|gene-LOC123499407|gene-LOC123505321|gene-LOC123518246|gene-LOC123504211|gene-LOC123508304|gene-LOC123501876|gene-LOC123500064|gene-LOC123520214|gene-LOC123502954|gene-LOC123504923|gene-LOC123519090|gene-LOC123515372|gene-LOC123506254	LOC123509689;LOC123501238;LOC123498536;LOC123499407;LOC123505321;LOC123518246;LOC123504211;LOC123508304;LOC123501876;LOC123500064;LOC123520214;LOC123502954;LOC123504923;LOC123519090;LOC123515372;LOC123506254
17	map04726	Serotonergic synapse	KEGG PATHWAY	17/ 2327	61/ 10232	0.278689	0.207616	0.502106	Organismal Systems	Nervous system	gene-LOC123515238|gene-LOC123515826|gene-LOC123502697|gene-LOC123507123|gene-LOC123507929|gene-LOC123511356|gene-LOC123514651|gene-LOC123505321|gene-LOC123513518|gene-LOC123501987|gene-LOC123516600|gene-LOC123502583|gene-LOC123518532|gene-LOC123509663|gene-LOC123518246|gene-LOC123500169|gene-LOC123503811	LOC123515238;LOC123515826;LOC123502697;LOC123507123;LOC123507929;LOC123511356;LOC123514651;LOC123505321;LOC123513518;LOC123501987;LOC123516600;LOC123502583;LOC123518532;LOC123509663;LOC123518246;LOC123500169;LOC123503811
17	map04391	Hippo signaling pathway - fly	KEGG PATHWAY	17/ 2327	61/ 10232	0.278689	0.207616	0.502106	Environmental Information Processing	Signal transduction	gene-LOC123498657|gene-LOC123506765|gene-LOC123502097|gene-LOC123507147|gene-LOC123503556|gene-LOC123501913|gene-LOC123510272|gene-LOC123520435|gene-LOC123501557|gene-LOC123514547|gene-LOC123505153|gene-LOC123502669|gene-LOC123509102|gene-LOC123512225|gene-LOC123505592|gene-LOC123515371|gene-LOC123513103	LOC123498657;LOC123506765;LOC123502097;LOC123507147;LOC123503556;LOC123501913;LOC123510272;LOC123520435;LOC123501557;LOC123514547;LOC123505153;LOC123502669;LOC123509102;LOC123512225;LOC123505592;LOC123515371;LOC123513103
22	map05169	Epstein-Barr virus infection	KEGG PATHWAY	22/ 2327	82/ 10232	0.268293	0.222322	0.52647	Human Diseases	Infectious disease: viral	gene-LOC123503650|gene-LOC123504455|gene-LOC123513961|gene-LOC123505321|gene-LOC123506098|gene-LOC123500051|gene-LOC123503940|gene-LOC123502239|gene-LOC123515372|gene-LOC123502097|gene-LOC123505113|gene-LOC123509329|gene-LOC123504857|gene-LOC123508304|gene-LOC123498536|gene-LOC123502751|gene-LOC123514294|gene-LOC123518763|gene-LOC123501913|gene-LOC123516414|gene-LOC123518246|gene-LOC123506254	LOC123503650;LOC123504455;LOC123513961;LOC123505321;LOC123506098;LOC123500051;LOC123503940;LOC123502239;LOC123515372;LOC123502097;LOC123505113;LOC123509329;LOC123504857;LOC123508304;LOC123498536;LOC123502751;LOC123514294;LOC123518763;LOC123501913;LOC123516414;LOC123518246;LOC123506254
15	map00480	Glutathione metabolism	KEGG PATHWAY	15/ 2327	54/ 10232	0.277778	0.230793	0.531759	Metabolism	Metabolism of other amino acids	gene-LOC123510475|gene-LOC123519997|gene-LOC123508641|gene-LOC123512668|gene-LOC123512641|gene-LOC123508152|gene-LOC123507876|gene-LOC123505634|gene-LOC123511450|gene-LOC123519727|gene-LOC123507631|gene-LOC123512722|gene-LOC123514992|gene-LOC123499744|gene-LOC123510437	LOC123510475;LOC123519997;LOC123508641;LOC123512668;LOC123512641;LOC123508152;LOC123507876;LOC123505634;LOC123511450;LOC123519727;LOC123507631;LOC123512722;LOC123514992;LOC123499744;LOC123510437
11	map05220	Chronic myeloid leukemia	KEGG PATHWAY	11/ 2327	38/ 10232	0.289474	0.230538	0.534786	Human Diseases	Cancer: specific types	gene-LOC123502097|gene-LOC123505195|gene-LOC123509663|gene-LOC123501913|gene-LOC123504857|gene-LOC123503940|gene-LOC123508304|gene-LOC123503537|gene-LOC123520214|gene-LOC123520680|gene-LOC123502239	LOC123502097;LOC123505195;LOC123509663;LOC123501913;LOC123504857;LOC123503940;LOC123508304;LOC123503537;LOC123520214;LOC123520680;LOC123502239
1	map00261	Monobactam biosynthesis	KEGG PATHWAY	1/ 2327	1/ 10232	1	0.227424	0.534838	Metabolism	Biosynthesis of other secondary metabolites	gene-LOC123518304	LOC123518304
16	map05222	Small cell lung cancer	KEGG PATHWAY	16/ 2327	58/ 10232	0.275862	0.230023	0.537244	Human Diseases	Cancer: specific types	gene-LOC123502583|gene-LOC123502097|gene-LOC123503733|gene-LOC123504857|gene-LOC123501913|gene-LOC123515213|gene-LOC123515234|gene-LOC123505321|gene-LOC123503940|gene-LOC123511974|gene-LOC123508304|gene-LOC123501690|gene-LOC123520680|gene-LOC123501972|gene-LOC123511148|gene-LOC123518246	LOC123502583;LOC123502097;LOC123503733;LOC123504857;LOC123501913;LOC123515213;LOC123515234;LOC123505321;LOC123503940;LOC123511974;LOC123508304;LOC123501690;LOC123520680;LOC123501972;LOC123511148;LOC123518246
38	map04144	Endocytosis	KEGG PATHWAY	38/ 2327	150/ 10232	0.253333	0.250132	0.564867	Cellular Processes	Transport and catabolism	gene-LOC123514739|gene-LOC123519927|gene-LOC123512174|gene-LOC123501238|gene-LOC123514737|gene-LOC123518967|gene-LOC123502934|gene-LOC123510897|gene-LOC123503792|gene-LOC123498118|gene-LOC123498117|gene-LOC123514123|gene-LOC123518375|gene-LOC123515023|gene-LOC123504918|gene-LOC123506493|gene-LOC123501762|gene-LOC123519282|gene-LOC123506971|gene-LOC123509689|gene-LOC123512709|gene-LOC123509002|gen…	LOC123514739;LOC123519927;LOC123512174;LOC123501238;LOC123514737;LOC123518967;LOC123502934;LOC123510897;LOC123503792;LOC123498118;LOC123498117;LOC123514123;LOC123518375;LOC123515023;LOC123504918;LOC123506493;LOC123501762;LOC123519282;LOC123506971;LOC123509689;LOC123512709;LOC123509002;LOC123499427;LOC123517121;LOC123517581;LOC123518010;LOC123512831;LOC123504485;LOC123520435;LOC123508092;LOC123505…
19	map05226	Gastric cancer	KEGG PATHWAY	19/ 2327	71/ 10232	0.267606	0.2475	0.566425	Human Diseases	Cancer: specific types	gene-LOC123502097|gene-LOC123500476|gene-LOC123512371|gene-LOC123503537|gene-LOC123498761|gene-LOC123515634|gene-LOC123501913|gene-LOC123510269|gene-LOC123504857|gene-LOC123515241|gene-LOC123510867|gene-LOC123498123|gene-LOC123513418|gene-LOC123503940|gene-LOC123509689|gene-LOC123509467|gene-LOC123509663|gene-LOC123516338|gene-LOC123513083	LOC123502097;LOC123500476;LOC123512371;LOC123503537;LOC123498761;LOC123515634;LOC123501913;LOC123510269;LOC123504857;LOC123515241;LOC123510867;LOC123498123;LOC123513418;LOC123503940;LOC123509689;LOC123509467;LOC123509663;LOC123516338;LOC123513083
6	map00220	Arginine biosynthesis	KEGG PATHWAY	6/ 2327	19/ 10232	0.315789	0.250072	0.568497	Metabolism	Amino acid metabolism	gene-LOC123510911|gene-LOC123498881|gene-LOC123503610|gene-LOC123514320|gene-LOC123506050|gene-LOC123501761	LOC123510911;LOC123498881;LOC123503610;LOC123514320;LOC123506050;LOC123501761
44	map05132	Salmonella infection	KEGG PATHWAY	44/ 2327	176/ 10232	0.25	0.26124	0.571045	Human Diseases	Infectious disease: bacterial	gene-LOC123519783|gene-LOC123516014|gene-LOC123519927|gene-LOC123517799|gene-LOC123502934|gene-LOC123510897|gene-LOC123498118|gene-LOC123512809|gene-LOC123505321|gene-LOC123520596|gene-LOC123502770|gene-LOC123504455|gene-LOC123506277|gene-LOC123517771|gene-LOC123513049|gene-LOC123499123|gene-LOC123503940|gene-LOC123515372|gene-LOC123515947|gene-LOC123502097|gene-LOC123520012|gene-LOC123507655|gen…	LOC123519783;LOC123516014;LOC123519927;LOC123517799;LOC123502934;LOC123510897;LOC123498118;LOC123512809;LOC123505321;LOC123520596;LOC123502770;LOC123504455;LOC123506277;LOC123517771;LOC123513049;LOC123499123;LOC123503940;LOC123515372;LOC123515947;LOC123502097;LOC123520012;LOC123507655;LOC123504857;LOC123512709;LOC123519428;LOC123509002;LOC123508304;LOC123510653;LOC123498536;LOC123501699;LOC123514…
14	map01522	Endocrine resistance	KEGG PATHWAY	14/ 2327	51/ 10232	0.27451	0.256437	0.571535	Human Diseases	Drug resistance: antineoplastic	gene-LOC123511501|gene-LOC123510269|gene-LOC123501238|gene-LOC123499229|gene-LOC123507929|gene-LOC123504857|gene-LOC123498536|gene-LOC123503754|gene-LOC123517626|gene-LOC123509663|gene-LOC123503537|gene-LOC123503940|gene-LOC123509689|gene-LOC123510504	LOC123511501;LOC123510269;LOC123501238;LOC123499229;LOC123507929;LOC123504857;LOC123498536;LOC123503754;LOC123517626;LOC123509663;LOC123503537;LOC123503940;LOC123509689;LOC123510504
7	map04623	Cytosolic DNA-sensing pathway	KEGG PATHWAY	7/ 2327	23/ 10232	0.304348	0.255063	0.572214	Organismal Systems	Immune system	gene-LOC123516922|gene-LOC123511340|gene-LOC123508859|gene-LOC123508304|gene-LOC123519101|gene-LOC123517416|gene-LOC123502973	LOC123516922;LOC123511340;LOC123508859;LOC123508304;LOC123519101;LOC123517416;LOC123502973
9	map04657	IL-17 signaling pathway	KEGG PATHWAY	9/ 2327	31/ 10232	0.290323	0.259309	0.574185	Organismal Systems	Immune system	gene-LOC123504455|gene-LOC123517451|gene-LOC123505321|gene-LOC123508304|gene-LOC123513418|gene-LOC123502583|gene-LOC123498536|gene-LOC123518246|gene-LOC123501699	LOC123504455;LOC123517451;LOC123505321;LOC123508304;LOC123513418;LOC123502583;LOC123498536;LOC123518246;LOC123501699
9	map04929	GnRH secretion	KEGG PATHWAY	9/ 2327	31/ 10232	0.290323	0.259309	0.574185	Organismal Systems	Endocrine system	gene-LOC123515826|gene-LOC123509220|gene-LOC123504857|gene-LOC123506041|gene-LOC123517066|gene-LOC123512666|gene-LOC123503940|gene-LOC123509663|gene-LOC123503811	LOC123515826;LOC123509220;LOC123504857;LOC123506041;LOC123517066;LOC123512666;LOC123503940;LOC123509663;LOC123503811
7	map04622	RIG-I-like receptor signaling pathway	KEGG PATHWAY	7/ 2327	24/ 10232	0.291667	0.294624	0.60889	Organismal Systems	Immune system	gene-LOC123503492|gene-LOC123505610|gene-LOC123518246|gene-LOC123504455|gene-LOC123508304|gene-LOC123498536|gene-LOC123505666	LOC123503492;LOC123505610;LOC123518246;LOC123504455;LOC123508304;LOC123498536;LOC123505666
8	map01523	Antifolate resistance	KEGG PATHWAY	8/ 2327	28/ 10232	0.285714	0.294393	0.612121	Human Diseases	Drug resistance: antineoplastic	gene-LOC123499699|gene-LOC123520228|gene-LOC123509152|gene-LOC123519881|gene-LOC123505539|gene-LOC123514240|gene-LOC123508304|gene-LOC123512649	LOC123499699;LOC123520228;LOC123509152;LOC123519881;LOC123505539;LOC123514240;LOC123508304;LOC123512649
10	map03410	Base excision repair	KEGG PATHWAY	10/ 2327	36/ 10232	0.277778	0.291696	0.614003	Genetic Information Processing	Replication and repair	gene-LOC123503789|gene-LOC123508524|gene-LOC123517481|gene-LOC123515967|gene-LOC123507784|gene-LOC123508463|gene-LOC123509579|gene-LOC123518193|gene-LOC123498790|gene-LOC123511523	LOC123503789;LOC123508524;LOC123517481;LOC123515967;LOC123507784;LOC123508463;LOC123509579;LOC123518193;LOC123498790;LOC123511523
6	map05219	Bladder cancer	KEGG PATHWAY	6/ 2327	20/ 10232	0.3	0.293519	0.61405	Human Diseases	Cancer: specific types	gene-LOC123502097|gene-LOC123509689|gene-LOC123501238|gene-LOC123501913|gene-LOC123505427|gene-LOC123509663	LOC123502097;LOC123509689;LOC123501238;LOC123501913;LOC123505427;LOC123509663
16	map05145	Toxoplasmosis	KEGG PATHWAY	16/ 2327	61/ 10232	0.262295	0.301956	0.616568	Human Diseases	Infectious disease: parasitic	gene-LOC123514294|gene-LOC123501548|gene-LOC123504455|gene-LOC123515170|gene-LOC123515986|gene-LOC123505321|gene-LOC123501506|gene-LOC123503940|gene-LOC123508304|gene-LOC123501690|gene-LOC123511378|gene-LOC123520680|gene-LOC123505229|gene-LOC123511148|gene-LOC123498536|gene-LOC123518246	LOC123514294;LOC123501548;LOC123504455;LOC123515170;LOC123515986;LOC123505321;LOC123501506;LOC123503940;LOC123508304;LOC123501690;LOC123511378;LOC123520680;LOC123505229;LOC123511148;LOC123498536;LOC123518246
32	map05130	Pathogenic Escherichia coli infection	KEGG PATHWAY	32/ 2327	128/ 10232	0.25	0.301237	0.618806	Human Diseases	Infectious disease: bacterial	gene-LOC123506796|gene-LOC123519927|gene-LOC123501238|gene-LOC123499123|gene-LOC123501351|gene-LOC123501897|gene-LOC123510897|gene-LOC123498118|gene-LOC123519355|gene-LOC123505321|gene-LOC123504455|gene-LOC123517771|gene-LOC123513049|gene-LOC123515372|gene-LOC123507655|gene-LOC123513911|gene-LOC123512709|gene-LOC123509002|gene-LOC123508304|gene-LOC123501690|gene-LOC123498536|gene-LOC123514294|gen…	LOC123506796;LOC123519927;LOC123501238;LOC123499123;LOC123501351;LOC123501897;LOC123510897;LOC123498118;LOC123519355;LOC123505321;LOC123504455;LOC123517771;LOC123513049;LOC123515372;LOC123507655;LOC123513911;LOC123512709;LOC123509002;LOC123508304;LOC123501690;LOC123498536;LOC123514294;LOC123508623;LOC123508092;LOC123518615;LOC123512809;LOC123511002;LOC123520829;LOC123520214;LOC123511148;LOC123518…
13	map04668	TNF signaling pathway	KEGG PATHWAY	13/ 2327	48/ 10232	0.270833	0.285036	0.619091	Environmental Information Processing	Signal transduction	gene-LOC123517956|gene-LOC123516267|gene-LOC123499123|gene-LOC123504455|gene-LOC123502841|gene-LOC123504857|gene-LOC123520829|gene-LOC123505321|gene-LOC123502583|gene-LOC123508304|gene-LOC123503940|gene-LOC123498536|gene-LOC123518246	LOC123517956;LOC123516267;LOC123499123;LOC123504455;LOC123502841;LOC123504857;LOC123520829;LOC123505321;LOC123502583;LOC123508304;LOC123503940;LOC123498536;LOC123518246
25	map04390	Hippo signaling pathway	KEGG PATHWAY	25/ 2327	98/ 10232	0.255102	0.290859	0.619894	Environmental Information Processing	Signal transduction	gene-LOC123498761|gene-LOC123508402|gene-LOC123502669|gene-LOC123513083|gene-LOC123516338|gene-LOC123500051|gene-LOC123513418|gene-LOC123513103|gene-LOC123498657|gene-LOC123502097|gene-LOC123500476|gene-LOC123512372|gene-LOC123505119|gene-LOC123501557|gene-LOC123498123|gene-LOC123509102|gene-LOC123520435|gene-LOC123503556|gene-LOC123501913|gene-LOC123510272|gene-LOC123510867|gene-LOC123505427|gen…	LOC123498761;LOC123508402;LOC123502669;LOC123513083;LOC123516338;LOC123500051;LOC123513418;LOC123513103;LOC123498657;LOC123502097;LOC123500476;LOC123512372;LOC123505119;LOC123501557;LOC123498123;LOC123509102;LOC123520435;LOC123503556;LOC123501913;LOC123510272;LOC123510867;LOC123505427;LOC123505153;LOC123505592;LOC123515241
25	map04934	Cushing syndrome	KEGG PATHWAY	25/ 2327	98/ 10232	0.255102	0.290859	0.619894	Human Diseases	Endocrine and metabolic disease	gene-LOC123517956|gene-LOC123517121|gene-LOC123499162|gene-LOC123519823|gene-LOC123510504|gene-LOC123513083|gene-LOC123519993|gene-LOC123516338|gene-LOC123515826|gene-LOC123513418|gene-LOC123499465|gene-LOC123500476|gene-LOC123509689|gene-LOC123507929|gene-LOC123501368|gene-LOC123498123|gene-LOC123517066|gene-LOC123512831|gene-LOC123516267|gene-LOC123506988|gene-LOC123504181|gene-LOC123499829|gen…	LOC123517956;LOC123517121;LOC123499162;LOC123519823;LOC123510504;LOC123513083;LOC123519993;LOC123516338;LOC123515826;LOC123513418;LOC123499465;LOC123500476;LOC123509689;LOC123507929;LOC123501368;LOC123498123;LOC123517066;LOC123512831;LOC123516267;LOC123506988;LOC123504181;LOC123499829;LOC123510867;LOC123515241;LOC123503811
15	map04933	AGE-RAGE signaling pathway in diabetic complications	KEGG PATHWAY	15/ 2327	57/ 10232	0.263158	0.305625	0.620347	Human Diseases	Endocrine and metabolic disease	gene-LOC123501548|gene-LOC123513120|gene-LOC123509663|gene-LOC123504857|gene-LOC123505321|gene-LOC123501506|gene-LOC123511974|gene-LOC123508304|gene-LOC123501759|gene-LOC123503940|gene-LOC123506254|gene-LOC123498536|gene-LOC123518246|gene-LOC123515372|gene-LOC123503811	LOC123501548;LOC123513120;LOC123509663;LOC123504857;LOC123505321;LOC123501506;LOC123511974;LOC123508304;LOC123501759;LOC123503940;LOC123506254;LOC123498536;LOC123518246;LOC123515372;LOC123503811
20	map04750	Inflammatory mediator regulation of TRP channels	KEGG PATHWAY	20/ 2327	77/ 10232	0.25974	0.287895	0.621343	Organismal Systems	Sensory system	gene-LOC123518102|gene-LOC123513120|gene-LOC123498095|gene-LOC123506570|gene-LOC123505247|gene-LOC123507067|gene-LOC123501238|gene-LOC123518488|gene-LOC123507929|gene-LOC123504857|gene-LOC123499829|gene-LOC123515826|gene-LOC123512645|gene-LOC123513658|gene-LOC123507123|gene-LOC123498536|gene-LOC123517703|gene-LOC123511149|gene-LOC123510504|gene-LOC123503811	LOC123518102;LOC123513120;LOC123498095;LOC123506570;LOC123505247;LOC123507067;LOC123501238;LOC123518488;LOC123507929;LOC123504857;LOC123499829;LOC123515826;LOC123512645;LOC123513658;LOC123507123;LOC123498536;LOC123517703;LOC123511149;LOC123510504;LOC123503811
5	map00534	Glycosaminoglycan biosynthesis - heparan sulfate / heparin	KEGG PATHWAY	5/ 2327	16/ 10232	0.3125	0.29016	0.622294	Metabolism	Glycan biosynthesis and metabolism	gene-LOC123515419|gene-LOC123515088|gene-LOC123506789|gene-LOC123501943|gene-LOC123501535	LOC123515419;LOC123515088;LOC123506789;LOC123501943;LOC123501535
19	map04114	Oocyte meiosis	KEGG PATHWAY	19/ 2327	74/ 10232	0.256757	0.314124	0.633824	Cellular Processes	Cell growth and death	gene-LOC123520596|gene-LOC123510610|gene-LOC123510272|gene-LOC123506570|gene-LOC123502081|gene-LOC123514724|gene-LOC123498536|gene-LOC123507929|gene-LOC123515482|gene-LOC123517626|gene-LOC123499829|gene-LOC123508307|gene-LOC123501863|gene-LOC123518488|gene-LOC123507067|gene-LOC123511657|gene-LOC123507740|gene-LOC123510504|gene-LOC123511555	LOC123520596;LOC123510610;LOC123510272;LOC123506570;LOC123502081;LOC123514724;LOC123498536;LOC123507929;LOC123515482;LOC123517626;LOC123499829;LOC123508307;LOC123501863;LOC123518488;LOC123507067;LOC123511657;LOC123507740;LOC123510504;LOC123511555
27	map04120	Ubiquitin mediated proteolysis	KEGG PATHWAY	27/ 2327	108/ 10232	0.25	0.321511	0.641142	Genetic Information Processing	Folding, sorting and degradation	gene-LOC123502081|gene-LOC123515482|gene-LOC123505126|gene-LOC123515933|gene-LOC123513207|gene-LOC123503670|gene-LOC123513225|gene-LOC123515660|gene-LOC123504458|gene-LOC123516212|gene-LOC123507740|gene-LOC123501124|gene-LOC123517806|gene-LOC123505133|gene-LOC123520596|gene-LOC123501265|gene-LOC123509786|gene-LOC123508612|gene-LOC123511979|gene-LOC123516504|gene-LOC123505195|gene-LOC123509001|gen…	LOC123502081;LOC123515482;LOC123505126;LOC123515933;LOC123513207;LOC123503670;LOC123513225;LOC123515660;LOC123504458;LOC123516212;LOC123507740;LOC123501124;LOC123517806;LOC123505133;LOC123520596;LOC123501265;LOC123509786;LOC123508612;LOC123511979;LOC123516504;LOC123505195;LOC123509001;LOC123512217;LOC123501049;LOC123506082;LOC123503813;LOC123498816
2	map00440	Phosphonate and phosphinate metabolism	KEGG PATHWAY	2/ 2327	5/ 10232	0.4	0.319645	0.641171	Metabolism	Metabolism of other amino acids	gene-LOC123509951|gene-LOC123508627	LOC123509951;LOC123508627
9	map04064	NF-kappa B signaling pathway	KEGG PATHWAY	9/ 2327	33/ 10232	0.272727	0.328362	0.643514	Environmental Information Processing	Signal transduction	gene-LOC123514294|gene-LOC123515413|gene-LOC123518615|gene-LOC123504455|gene-LOC123502583|gene-LOC123508304|gene-LOC123520680|gene-LOC123503858|gene-LOC123505666	LOC123514294;LOC123515413;LOC123518615;LOC123504455;LOC123502583;LOC123508304;LOC123520680;LOC123503858;LOC123505666
10	map04620	Toll-like receptor signaling pathway	KEGG PATHWAY	10/ 2327	37/ 10232	0.27027	0.324593	0.643525	Organismal Systems	Immune system	gene-LOC123514294|gene-LOC123518615|gene-LOC123504455|gene-LOC123504857|gene-LOC123508304|gene-LOC123503940|gene-LOC123498536|gene-LOC123518246|gene-LOC123515372|gene-LOC123506254	LOC123514294;LOC123518615;LOC123504455;LOC123504857;LOC123508304;LOC123503940;LOC123498536;LOC123518246;LOC123515372;LOC123506254
10	map04380	Osteoclast differentiation	KEGG PATHWAY	10/ 2327	37/ 10232	0.27027	0.324593	0.643525	Organismal Systems	Development and regeneration	gene-LOC123516267|gene-LOC123504455|gene-LOC123504857|gene-LOC123508304|gene-LOC123503537|gene-LOC123503940|gene-LOC123498536|gene-LOC123505666|gene-LOC123515372|gene-LOC123506254	LOC123516267;LOC123504455;LOC123504857;LOC123508304;LOC123503537;LOC123503940;LOC123498536;LOC123505666;LOC123515372;LOC123506254
8	map00790	Folate biosynthesis	KEGG PATHWAY	8/ 2327	29/ 10232	0.275862	0.332002	0.646929	Metabolism	Metabolism of cofactors and vitamins	gene-LOC123520597|gene-LOC123498688|gene-LOC123519881|gene-LOC123515686|gene-LOC123514569|gene-LOC123501987|gene-LOC123511801|gene-LOC123501961	LOC123520597;LOC123498688;LOC123519881;LOC123515686;LOC123514569;LOC123501987;LOC123511801;LOC123501961
18	map04270	Vascular smooth muscle contraction	KEGG PATHWAY	18/ 2327	71/ 10232	0.253521	0.342462	0.648775	Organismal Systems	Circulatory system	gene-LOC123506796|gene-LOC123520213|gene-LOC123513120|gene-LOC123515498|gene-LOC123506570|gene-LOC123518488|gene-LOC123507929|gene-LOC123516859|gene-LOC123513558|gene-LOC123517771|gene-LOC123508453|gene-LOC123515826|gene-LOC123498118|gene-LOC123507067|gene-LOC123499583|gene-LOC123510504|gene-LOC123520209|gene-LOC123503811	LOC123506796;LOC123520213;LOC123513120;LOC123515498;LOC123506570;LOC123518488;LOC123507929;LOC123516859;LOC123513558;LOC123517771;LOC123508453;LOC123515826;LOC123498118;LOC123507067;LOC123499583;LOC123510504;LOC123520209;LOC123503811
3	map04744	Phototransduction	KEGG PATHWAY	3/ 2327	9/ 10232	0.333333	0.336249	0.651483	Organismal Systems	Sensory system	gene-LOC123518488|gene-LOC123507067|gene-LOC123506570	LOC123518488;LOC123507067;LOC123506570
6	map04640	Hematopoietic cell lineage	KEGG PATHWAY	6/ 2327	21/ 10232	0.285714	0.338283	0.65172	Organismal Systems	Immune system	gene-LOC123515213|gene-LOC123515234|gene-LOC123507850|gene-LOC123511845|gene-LOC123511964|gene-LOC123508152	LOC123515213;LOC123515234;LOC123507850;LOC123511845;LOC123511964;LOC123508152
5	map04964	Proximal tubule bicarbonate reclamation	KEGG PATHWAY	5/ 2327	17/ 10232	0.294118	0.340259	0.651845	Organismal Systems	Excretory system	gene-LOC123502659|gene-LOC123498881|gene-LOC123514531|gene-LOC123512441|gene-LOC123510101	LOC123502659;LOC123498881;LOC123514531;LOC123512441;LOC123510101
5	map04960	Aldosterone-regulated sodium reabsorption	KEGG PATHWAY	5/ 2327	17/ 10232	0.294118	0.340259	0.651845	Organismal Systems	Excretory system	gene-LOC123516473|gene-LOC123512441|gene-LOC123504857|gene-LOC123505229|gene-LOC123509663	LOC123516473;LOC123512441;LOC123504857;LOC123505229;LOC123509663
12	map00240	Pyrimidine metabolism	KEGG PATHWAY	12/ 2327	46/ 10232	0.26087	0.34709	0.65391	Metabolism	Nucleotide metabolism	gene-LOC123513885|gene-LOC123520193|gene-LOC123509895|gene-LOC123505461|gene-LOC123512633|gene-LOC123504475|gene-LOC123499860|gene-LOC123516419|gene-LOC123501973|gene-LOC123508636|gene-LOC123518763|gene-LOC123509349	LOC123513885;LOC123520193;LOC123509895;LOC123505461;LOC123512633;LOC123504475;LOC123499860;LOC123516419;LOC123501973;LOC123508636;LOC123518763;LOC123509349
16	map05100	Bacterial invasion of epithelial cells	KEGG PATHWAY	16/ 2327	63/ 10232	0.253968	0.353164	0.661697	Human Diseases	Infectious disease: bacterial	gene-LOC123509002|gene-LOC123519927|gene-LOC123504632|gene-LOC123501238|gene-LOC123505195|gene-LOC123520156|gene-LOC123504857|gene-LOC123512709|gene-LOC123510897|gene-LOC123504918|gene-LOC123498118|gene-LOC123501690|gene-LOC123511148|gene-LOC123512809|gene-LOC123515372|gene-LOC123506254	LOC123509002;LOC123519927;LOC123504632;LOC123501238;LOC123505195;LOC123520156;LOC123504857;LOC123512709;LOC123510897;LOC123504918;LOC123498118;LOC123501690;LOC123511148;LOC123512809;LOC123515372;LOC123506254
9	map04370	VEGF signaling pathway	KEGG PATHWAY	9/ 2327	34/ 10232	0.264706	0.364105	0.667525	Environmental Information Processing	Signal transduction	gene-LOC123502583|gene-LOC123501238|gene-LOC123509663|gene-LOC123504857|gene-LOC123504632|gene-LOC123503940|gene-LOC123498536|gene-LOC123515372|gene-LOC123506254	LOC123502583;LOC123501238;LOC123509663;LOC123504857;LOC123504632;LOC123503940;LOC123498536;LOC123515372;LOC123506254
15	map04670	Leukocyte transendothelial migration	KEGG PATHWAY	15/ 2327	59/ 10232	0.254237	0.358863	0.668701	Organismal Systems	Immune system	gene-LOC123504632|gene-LOC123506254|gene-LOC123504857|gene-LOC123517771|gene-LOC123511964|gene-LOC123505427|gene-LOC123499162|gene-LOC123501690|gene-LOC123520214|gene-LOC123498118|gene-LOC123514151|gene-LOC123511148|gene-LOC123498536|gene-LOC123515372|gene-LOC123503082	LOC123504632;LOC123506254;LOC123504857;LOC123517771;LOC123511964;LOC123505427;LOC123499162;LOC123501690;LOC123520214;LOC123498118;LOC123514151;LOC123511148;LOC123498536;LOC123515372;LOC123503082
15	map00561	Glycerolipid metabolism	KEGG PATHWAY	15/ 2327	59/ 10232	0.254237	0.358863	0.668701	Metabolism	Lipid metabolism	gene-LOC123507056|gene-LOC123502849|gene-LOC123501032|gene-LOC123499589|gene-LOC123516937|gene-LOC123509699|gene-LOC123498009|gene-LOC123509363|gene-LOC123513905|gene-LOC123517497|gene-LOC123510039|gene-LOC123506688|gene-LOC123504004|gene-LOC123501823|gene-LOC123505145	LOC123507056;LOC123502849;LOC123501032;LOC123499589;LOC123516937;LOC123509699;LOC123498009;LOC123509363;LOC123513905;LOC123517497;LOC123510039;LOC123506688;LOC123504004;LOC123501823;LOC123505145
15	map04912	GnRH signaling pathway	KEGG PATHWAY	15/ 2327	59/ 10232	0.254237	0.358863	0.668701	Organismal Systems	Endocrine system	gene-LOC123507464|gene-LOC123509689|gene-LOC123515826|gene-LOC123506570|gene-LOC123501238|gene-LOC123518488|gene-LOC123507929|gene-LOC123499829|gene-LOC123509663|gene-LOC123503537|gene-LOC123498536|gene-LOC123507067|gene-LOC123510504|gene-LOC123506919|gene-LOC123503811	LOC123507464;LOC123509689;LOC123515826;LOC123506570;LOC123501238;LOC123518488;LOC123507929;LOC123499829;LOC123509663;LOC123503537;LOC123498536;LOC123507067;LOC123510504;LOC123506919;LOC123503811
8	map04664	Fc epsilon RI signaling pathway	KEGG PATHWAY	8/ 2327	30/ 10232	0.266667	0.370309	0.67527	Organismal Systems	Immune system	gene-LOC123498536|gene-LOC123504857|gene-LOC123503537|gene-LOC123503940|gene-LOC123505229|gene-LOC123509663|gene-LOC123515372|gene-LOC123506254	LOC123498536;LOC123504857;LOC123503537;LOC123503940;LOC123505229;LOC123509663;LOC123515372;LOC123506254
8	map04341	Hedgehog signaling pathway - fly	KEGG PATHWAY	8/ 2327	30/ 10232	0.266667	0.370309	0.67527	Environmental Information Processing	Signal transduction	gene-LOC123520596|gene-LOC123501619|gene-LOC123508834|gene-LOC123507929|gene-LOC123510335|gene-LOC123513418|gene-LOC123505142|gene-LOC123505592	LOC123520596;LOC123501619;LOC123508834;LOC123507929;LOC123510335;LOC123513418;LOC123505142;LOC123505592
12	map05146	Amoebiasis	KEGG PATHWAY	12/ 2327	47/ 10232	0.255319	0.377712	0.681481	Human Diseases	Infectious disease: parasitic	gene-LOC123508304|gene-LOC123512365|gene-LOC123515826|gene-LOC123507929|gene-LOC123504857|gene-LOC123505321|gene-LOC123503852|gene-LOC123511974|gene-LOC123501761|gene-LOC123510504|gene-LOC123518246|gene-LOC123503811	LOC123508304;LOC123512365;LOC123515826;LOC123507929;LOC123504857;LOC123505321;LOC123503852;LOC123511974;LOC123501761;LOC123510504;LOC123518246;LOC123503811
15	map04621	NOD-like receptor signaling pathway	KEGG PATHWAY	15/ 2327	60/ 10232	0.25	0.38608	0.682141	Organismal Systems	Immune system	gene-LOC123503811|gene-LOC123510738|gene-LOC123498684|gene-LOC123504455|gene-LOC123510272|gene-LOC123518246|gene-LOC123508304|gene-LOC123498118|gene-LOC123501091|gene-LOC123520680|gene-LOC123520490|gene-LOC123510653|gene-LOC123498536|gene-LOC123505610|gene-LOC123501699	LOC123503811;LOC123510738;LOC123498684;LOC123504455;LOC123510272;LOC123518246;LOC123508304;LOC123498118;LOC123501091;LOC123520680;LOC123520490;LOC123510653;LOC123498536;LOC123505610;LOC123501699
10	map04115	p53 signaling pathway	KEGG PATHWAY	10/ 2327	39/ 10232	0.25641	0.392196	0.68234	Cellular Processes	Cell growth and death	gene-LOC123515660|gene-LOC123520714|gene-LOC123505321|gene-LOC123516223|gene-LOC123501863|gene-LOC123500051|gene-LOC123520680|gene-LOC123501972|gene-LOC123512217|gene-LOC123518246	LOC123515660;LOC123520714;LOC123505321;LOC123516223;LOC123501863;LOC123500051;LOC123520680;LOC123501972;LOC123512217;LOC123518246
27	map05166	Human T-cell leukemia virus 1 infection	KEGG PATHWAY	27/ 2327	111/ 10232	0.243243	0.380427	0.682766	Human Diseases	Infectious disease: viral	gene-LOC123517956|gene-LOC123502081|gene-LOC123498482|gene-LOC123520680|gene-LOC123510504|gene-LOC123518544|gene-LOC123515482|gene-LOC123503948|gene-LOC123500051|gene-LOC123503929|gene-LOC123503940|gene-LOC123507740|gene-LOC123502097|gene-LOC123520171|gene-LOC123507929|gene-LOC123504857|gene-LOC123501863|gene-LOC123508304|gene-LOC123509663|gene-LOC123506919|gene-LOC123516267|gene-LOC123503556|gen…	LOC123517956;LOC123502081;LOC123498482;LOC123520680;LOC123510504;LOC123518544;LOC123515482;LOC123503948;LOC123500051;LOC123503929;LOC123503940;LOC123507740;LOC123502097;LOC123520171;LOC123507929;LOC123504857;LOC123501863;LOC123508304;LOC123509663;LOC123506919;LOC123516267;LOC123503556;LOC123515634;LOC123501913;LOC123507101;LOC123501972;LOC123501492
11	map03460	Fanconi anemia pathway	KEGG PATHWAY	11/ 2327	43/ 10232	0.255814	0.384722	0.68686	Genetic Information Processing	Replication and repair	gene-LOC123514979|gene-LOC123505255|gene-LOC123501124|gene-LOC123507523|gene-LOC123511872|gene-LOC123503410|gene-LOC123503534|gene-LOC123505562|gene-LOC123511205|gene-LOC123517332|gene-LOC123501583	LOC123514979;LOC123505255;LOC123501124;LOC123507523;LOC123511872;LOC123503410;LOC123503534;LOC123505562;LOC123511205;LOC123517332;LOC123501583
11	map00260	Glycine, serine and threonine metabolism	KEGG PATHWAY	11/ 2327	43/ 10232	0.255814	0.384722	0.68686	Metabolism	Amino acid metabolism	gene-LOC123512803|gene-LOC123504909|gene-LOC123520228|gene-LOC123509152|gene-LOC123498546|gene-LOC123499547|gene-LOC123515914|gene-LOC123514235|gene-LOC123512442|gene-LOC123507075|gene-LOC123504004	LOC123512803;LOC123504909;LOC123520228;LOC123509152;LOC123498546;LOC123499547;LOC123515914;LOC123514235;LOC123512442;LOC123507075;LOC123504004
5	map05216	Thyroid cancer	KEGG PATHWAY	5/ 2327	18/ 10232	0.277778	0.390881	0.687064	Human Diseases	Cancer: specific types	gene-LOC123502097|gene-LOC123520768|gene-LOC123509663|gene-LOC123501913|gene-LOC123515241	LOC123502097;LOC123520768;LOC123509663;LOC123501913;LOC123515241
5	map04392	Hippo signaling pathway - multiple species	KEGG PATHWAY	5/ 2327	18/ 10232	0.277778	0.390881	0.687064	Environmental Information Processing	Signal transduction	gene-LOC123498657|gene-LOC123505427|gene-LOC123505592|gene-LOC123505153|gene-LOC123501557	LOC123498657;LOC123505427;LOC123505592;LOC123505153;LOC123501557
9	map00051	Fructose and mannose metabolism	KEGG PATHWAY	9/ 2327	35/ 10232	0.257143	0.400221	0.68927	Metabolism	Carbohydrate metabolism	gene-LOC123505469|gene-LOC123503296|gene-LOC123505470|gene-LOC123510819|gene-LOC123517743|gene-LOC123520695|gene-LOC123516918|gene-LOC123505457|gene-LOC123516684	LOC123505469;LOC123503296;LOC123505470;LOC123510819;LOC123517743;LOC123520695;LOC123516918;LOC123505457;LOC123516684
17	map04926	Relaxin signaling pathway	KEGG PATHWAY	17/ 2327	69/ 10232	0.246377	0.398575	0.68992	Organismal Systems	Endocrine system	gene-LOC123517956|gene-LOC123516267|gene-LOC123510911|gene-LOC123509689|gene-LOC123501238|gene-LOC123509663|gene-LOC123507929|gene-LOC123504857|gene-LOC123498536|gene-LOC123506041|gene-LOC123511974|gene-LOC123508304|gene-LOC123503537|gene-LOC123503940|gene-LOC123518532|gene-LOC123510504|gene-LOC123503811	LOC123517956;LOC123516267;LOC123510911;LOC123509689;LOC123501238;LOC123509663;LOC123507929;LOC123504857;LOC123498536;LOC123506041;LOC123511974;LOC123508304;LOC123503537;LOC123503940;LOC123518532;LOC123510504;LOC123503811
1	map00524	Neomycin, kanamycin and gentamicin biosynthesis	KEGG PATHWAY	1/ 2327	2/ 10232	0.5	0.403143	0.690813	Metabolism	Biosynthesis of other secondary metabolites	gene-LOC123517743	LOC123517743
3	map00920	Sulfur metabolism	KEGG PATHWAY	3/ 2327	10/ 10232	0.3	0.405847	0.691969	Metabolism	Energy metabolism	gene-LOC123507920|gene-LOC123518304|gene-LOC123499624	LOC123507920;LOC123518304;LOC123499624
8	map04961	Endocrine and other factor-regulated calcium reabsorption	KEGG PATHWAY	8/ 2327	31/ 10232	0.258065	0.408918	0.693737	Organismal Systems	Excretory system	gene-LOC123515826|gene-LOC123507929|gene-LOC123517080|gene-LOC123504918|gene-LOC123512441|gene-LOC123507636|gene-LOC123501468|gene-LOC123503811	LOC123515826;LOC123507929;LOC123517080;LOC123504918;LOC123512441;LOC123507636;LOC123501468;LOC123503811
8	map04962	Vasopressin-regulated water reabsorption	KEGG PATHWAY	8/ 2327	31/ 10232	0.258065	0.408918	0.693737	Organismal Systems	Excretory system	gene-LOC123516267|gene-LOC123499538|gene-LOC123520012|gene-LOC123513871|gene-LOC123517799|gene-LOC123507929|gene-LOC123506277|gene-LOC123515813	LOC123516267;LOC123499538;LOC123520012;LOC123513871;LOC123517799;LOC123507929;LOC123506277;LOC123515813
16	map04540	Gap junction	KEGG PATHWAY	16/ 2327	66/ 10232	0.242424	0.432421	0.715804	Cellular Processes	Cellular community - eukaryotes	gene-LOC123503230|gene-LOC123508623|gene-LOC123509689|gene-LOC123515826|gene-LOC123501238|gene-LOC123507655|gene-LOC123507929|gene-LOC123520213|gene-LOC123509663|gene-LOC123503537|gene-LOC123507123|gene-LOC123505592|gene-LOC123510504|gene-LOC123520209|gene-LOC123502556|gene-LOC123503811	LOC123503230;LOC123508623;LOC123509689;LOC123515826;LOC123501238;LOC123507655;LOC123507929;LOC123520213;LOC123509663;LOC123503537;LOC123507123;LOC123505592;LOC123510504;LOC123520209;LOC123502556;LOC123503811
10	map04978	Mineral absorption	KEGG PATHWAY	10/ 2327	40/ 10232	0.25	0.42636	0.7162	Organismal Systems	Digestive system	gene-LOC123498961|gene-LOC123514285|gene-LOC123502659|gene-LOC123517080|gene-LOC123499148|gene-LOC123502899|gene-LOC123512441|gene-LOC123507636|gene-LOC123501468|gene-LOC123503648	LOC123498961;LOC123514285;LOC123502659;LOC123517080;LOC123499148;LOC123502899;LOC123512441;LOC123507636;LOC123501468;LOC123503648
10	map05212	Pancreatic cancer	KEGG PATHWAY	10/ 2327	40/ 10232	0.25	0.42636	0.7162	Human Diseases	Cancer: specific types	gene-LOC123510269|gene-LOC123504857|gene-LOC123503940|gene-LOC123503410|gene-LOC123508304|gene-LOC123520680|gene-LOC123509689|gene-LOC123509663|gene-LOC123515372|gene-LOC123506254	LOC123510269;LOC123504857;LOC123503940;LOC123503410;LOC123508304;LOC123520680;LOC123509689;LOC123509663;LOC123515372;LOC123506254
43	map05131	Shigellosis	KEGG PATHWAY	43/ 2327	183/ 10232	0.234973	0.431714	0.718119	Human Diseases	Infectious disease: bacterial	gene-LOC123513120|gene-LOC123519927|gene-LOC123501238|gene-LOC123520596|gene-LOC123510897|gene-LOC123503670|gene-LOC123501677|gene-LOC123498118|gene-LOC123520680|gene-LOC123507186|gene-LOC123515822|gene-LOC123510269|gene-LOC123517569|gene-LOC123504458|gene-LOC123504455|gene-LOC123517771|gene-LOC123501091|gene-LOC123513418|gene-LOC123503940|gene-LOC123503676|gene-LOC123515372|gene-LOC123509689|gen…	LOC123513120;LOC123519927;LOC123501238;LOC123520596;LOC123510897;LOC123503670;LOC123501677;LOC123498118;LOC123520680;LOC123507186;LOC123515822;LOC123510269;LOC123517569;LOC123504458;LOC123504455;LOC123517771;LOC123501091;LOC123513418;LOC123503940;LOC123503676;LOC123515372;LOC123509689;LOC123515413;LOC123520156;LOC123504857;LOC123512709;LOC123509002;LOC123508304;LOC123501690;LOC123498536;LOC123508…
9	map00630	Glyoxylate and dicarboxylate metabolism	KEGG PATHWAY	9/ 2327	36/ 10232	0.25	0.436396	0.718894	Metabolism	Carbohydrate metabolism	gene-LOC123520228|gene-LOC123509152|gene-LOC123501425|gene-LOC123504909|gene-LOC123504039|gene-LOC123514235|gene-LOC123518215|gene-LOC123516151|gene-LOC123504004	LOC123520228;LOC123509152;LOC123501425;LOC123504909;LOC123504039;LOC123514235;LOC123518215;LOC123516151;LOC123504004
5	map00512	Mucin type O-glycan biosynthesis	KEGG PATHWAY	5/ 2327	19/ 10232	0.263158	0.44117	0.719803	Metabolism	Glycan biosynthesis and metabolism	gene-LOC123498627|gene-LOC123514491|gene-LOC123503214|gene-LOC123503542|gene-LOC123513713	LOC123498627;LOC123514491;LOC123503214;LOC123503542;LOC123513713
12	map04971	Gastric acid secretion	KEGG PATHWAY	12/ 2327	49/ 10232	0.244898	0.43957	0.720641	Organismal Systems	Digestive system	gene-LOC123508776|gene-LOC123506570|gene-LOC123515826|gene-LOC123518488|gene-LOC123507929|gene-LOC123499829|gene-LOC123499583|gene-LOC123500187|gene-LOC123507067|gene-LOC123512441|gene-LOC123510504|gene-LOC123503811	LOC123508776;LOC123506570;LOC123515826;LOC123518488;LOC123507929;LOC123499829;LOC123499583;LOC123500187;LOC123507067;LOC123512441;LOC123510504;LOC123503811
13	map00140	Steroid hormone biosynthesis	KEGG PATHWAY	13/ 2327	54/ 10232	0.240741	0.459931	0.7433	Metabolism	Lipid metabolism	gene-LOC123518993|gene-LOC123518992|gene-LOC123509526|gene-LOC123503391|gene-LOC123509528|gene-LOC123518586|gene-LOC123516693|gene-LOC123517111|gene-LOC123516614|gene-LOC123514893|gene-LOC123498443|gene-LOC123509475|gene-LOC123516787	LOC123518993;LOC123518992;LOC123509526;LOC123503391;LOC123509528;LOC123518586;LOC123516693;LOC123517111;LOC123516614;LOC123514893;LOC123498443;LOC123509475;LOC123516787
7	map04216	Ferroptosis	KEGG PATHWAY	7/ 2327	28/ 10232	0.25	0.459807	0.746639	Cellular Processes	Cell growth and death	gene-LOC123498961|gene-LOC123508139|gene-LOC123505986|gene-LOC123499148|gene-LOC123501091|gene-LOC123500050|gene-LOC123511450	LOC123498961;LOC123508139;LOC123505986;LOC123499148;LOC123501091;LOC123500050;LOC123511450
14	map05162	Measles	KEGG PATHWAY	14/ 2327	59/ 10232	0.237288	0.47857	0.769775	Human Diseases	Infectious disease: viral	gene-LOC123514294|gene-LOC123515660|gene-LOC123516014|gene-LOC123504455|gene-LOC123504857|gene-LOC123517561|gene-LOC123505321|gene-LOC123503940|gene-LOC123508304|gene-LOC123500051|gene-LOC123513418|gene-LOC123520680|gene-LOC123503858|gene-LOC123518246	LOC123514294;LOC123515660;LOC123516014;LOC123504455;LOC123504857;LOC123517561;LOC123505321;LOC123503940;LOC123508304;LOC123500051;LOC123513418;LOC123520680;LOC123503858;LOC123518246
15	map04928	Parathyroid hormone synthesis, secretion and action	KEGG PATHWAY	15/ 2327	64/ 10232	0.234375	0.495752	0.78996	Organismal Systems	Endocrine system	gene-LOC123517956|gene-LOC123516267|gene-LOC123509689|gene-LOC123515826|gene-LOC123507027|gene-LOC123507929|gene-LOC123506041|gene-LOC123517080|gene-LOC123498118|gene-LOC123499779|gene-LOC123509467|gene-LOC123507697|gene-LOC123510504|gene-LOC123501468|gene-LOC123503811	LOC123517956;LOC123516267;LOC123509689;LOC123515826;LOC123507027;LOC123507929;LOC123506041;LOC123517080;LOC123498118;LOC123499779;LOC123509467;LOC123507697;LOC123510504;LOC123501468;LOC123503811
10	map00270	Cysteine and methionine metabolism	KEGG PATHWAY	10/ 2327	42/ 10232	0.238095	0.49414	0.791088	Metabolism	Amino acid metabolism	gene-LOC123515914|gene-LOC123518654|gene-LOC123519520|gene-LOC123506050|gene-LOC123499547|gene-LOC123504347|gene-LOC123498546|gene-LOC123501526|gene-LOC123512856|gene-LOC123503802	LOC123515914;LOC123518654;LOC123519520;LOC123506050;LOC123499547;LOC123504347;LOC123498546;LOC123501526;LOC123512856;LOC123503802
24	map00230	Purine metabolism	KEGG PATHWAY	24/ 2327	104/ 10232	0.230769	0.505855	0.80231	Metabolism	Nucleotide metabolism	gene-LOC123512633|gene-LOC123518629|gene-LOC123498136|gene-LOC123508603|gene-LOC123519725|gene-LOC123510504|gene-LOC123504587|gene-LOC123510994|gene-LOC123509895|gene-LOC123504475|gene-LOC123510591|gene-LOC123507136|gene-LOC123503740|gene-LOC123506548|gene-LOC123512049|gene-LOC123513885|gene-LOC123508636|gene-LOC123518763|gene-LOC123505461|gene-LOC123518304|gene-LOC123499860|gene-LOC123516419|gen…	LOC123512633;LOC123518629;LOC123498136;LOC123508603;LOC123519725;LOC123510504;LOC123504587;LOC123510994;LOC123509895;LOC123504475;LOC123510591;LOC123507136;LOC123503740;LOC123506548;LOC123512049;LOC123513885;LOC123508636;LOC123518763;LOC123505461;LOC123518304;LOC123499860;LOC123516419;LOC123512649;LOC123498812
8	map05134	Legionellosis	KEGG PATHWAY	8/ 2327	34/ 10232	0.235294	0.52293	0.825551	Human Diseases	Infectious disease: bacterial	gene-LOC123499123|gene-LOC123520829|gene-LOC123511845|gene-LOC123508092|gene-LOC123508304|gene-LOC123502948|gene-LOC123505321|gene-LOC123518246	LOC123499123;LOC123520829;LOC123511845;LOC123508092;LOC123508304;LOC123502948;LOC123505321;LOC123518246
7	map04658	Th1 and Th2 cell differentiation	KEGG PATHWAY	7/ 2327	30/ 10232	0.233333	0.540088	0.844816	Organismal Systems	Immune system	gene-LOC123501548|gene-LOC123499229|gene-LOC123511501|gene-LOC123501506|gene-LOC123503754|gene-LOC123508304|gene-LOC123498536	LOC123501548;LOC123499229;LOC123511501;LOC123501506;LOC123503754;LOC123508304;LOC123498536
7	map00380	Tryptophan metabolism	KEGG PATHWAY	7/ 2327	30/ 10232	0.233333	0.540088	0.844816	Metabolism	Amino acid metabolism	gene-LOC123516846|gene-LOC123514002|gene-LOC123511356|gene-LOC123510531|gene-LOC123510039|gene-LOC123512583|gene-LOC123501987	LOC123516846;LOC123514002;LOC123511356;LOC123510531;LOC123510039;LOC123512583;LOC123501987
1	map00290	Valine, leucine and isoleucine biosynthesis	KEGG PATHWAY	1/ 2327	3/ 10232	0.333333	0.538909	0.846857	Metabolism	Amino acid metabolism	gene-LOC123515914	LOC123515914
13	map04914	Progesterone-mediated oocyte maturation	KEGG PATHWAY	13/ 2327	57/ 10232	0.22807	0.547061	0.847944	Organismal Systems	Endocrine system	gene-LOC123502081|gene-LOC123504857|gene-LOC123507929|gene-LOC123515482|gene-LOC123498536|gene-LOC123508307|gene-LOC123517626|gene-LOC123501863|gene-LOC123509663|gene-LOC123503940|gene-LOC123507740|gene-LOC123510504|gene-LOC123501699	LOC123502081;LOC123504857;LOC123507929;LOC123515482;LOC123498536;LOC123508307;LOC123517626;LOC123501863;LOC123509663;LOC123503940;LOC123507740;LOC123510504;LOC123501699
8	map04927	Cortisol synthesis and secretion	KEGG PATHWAY	8/ 2327	35/ 10232	0.228571	0.559288	0.862973	Organismal Systems	Endocrine system	gene-LOC123517956|gene-LOC123516267|gene-LOC123506988|gene-LOC123515826|gene-LOC123507929|gene-LOC123517066|gene-LOC123510504|gene-LOC123503811	LOC123517956;LOC123516267;LOC123506988;LOC123515826;LOC123507929;LOC123517066;LOC123510504;LOC123503811
4	map04966	Collecting duct acid secretion	KEGG PATHWAY	4/ 2327	17/ 10232	0.235294	0.562859	0.864572	Organismal Systems	Excretory system	gene-LOC123504211|gene-LOC123499407|gene-LOC123501876|gene-LOC123519090	LOC123504211;LOC123499407;LOC123501876;LOC123519090
11	map04918	Thyroid hormone synthesis	KEGG PATHWAY	11/ 2327	49/ 10232	0.22449	0.575222	0.87178	Organismal Systems	Endocrine system	gene-LOC123517956|gene-LOC123510475|gene-LOC123517558|gene-LOC123515826|gene-LOC123507929|gene-LOC123516267|gene-LOC123502638|gene-LOC123512441|gene-LOC123503811|gene-LOC123510504|gene-LOC123510437	LOC123517956;LOC123510475;LOC123517558;LOC123515826;LOC123507929;LOC123516267;LOC123502638;LOC123512441;LOC123503811;LOC123510504;LOC123510437
2	map05143	African trypanosomiasis	KEGG PATHWAY	2/ 2327	8/ 10232	0.25	0.574266	0.878137	Human Diseases	Infectious disease: parasitic	gene-LOC123515826|gene-LOC123503811	LOC123515826;LOC123503811
2	map05340	Primary immunodeficiency	KEGG PATHWAY	2/ 2327	8/ 10232	0.25	0.574266	0.878137	Human Diseases	Immune disease	gene-LOC123507031|gene-LOC123510591	LOC123507031;LOC123510591
5	map00650	Butanoate metabolism	KEGG PATHWAY	5/ 2327	22/ 10232	0.227273	0.583283	0.880086	Metabolism	Carbohydrate metabolism	gene-LOC123510531|gene-LOC123511387|gene-LOC123515988|gene-LOC123514588|gene-LOC123517117	LOC123510531;LOC123511387;LOC123515988;LOC123514588;LOC123517117
5	map00563	Glycosylphosphatidylinositol (GPI)-anchor biosynthesis	KEGG PATHWAY	5/ 2327	22/ 10232	0.227273	0.583283	0.880086	Metabolism	Glycan biosynthesis and metabolism	gene-LOC123503456|gene-LOC123510509|gene-LOC123514847|gene-LOC123498514|gene-LOC123515220	LOC123503456;LOC123510509;LOC123514847;LOC123498514;LOC123515220
5	map00601	Glycosphingolipid biosynthesis - lacto and neolacto series	KEGG PATHWAY	5/ 2327	22/ 10232	0.227273	0.583283	0.880086	Metabolism	Glycan biosynthesis and metabolism	gene-LOC123509868|gene-LOC123503072|gene-LOC123506921|gene-LOC123507710|gene-LOC123510731	LOC123509868;LOC123503072;LOC123506921;LOC123507710;LOC123510731
8	map05217	Basal cell carcinoma	KEGG PATHWAY	8/ 2327	36/ 10232	0.222222	0.5944	0.88511	Human Diseases	Cancer: specific types	gene-LOC123500476|gene-LOC123516338|gene-LOC123505119|gene-LOC123510867|gene-LOC123498123|gene-LOC123513418|gene-LOC123515241|gene-LOC123513083	LOC123500476;LOC123516338;LOC123505119;LOC123510867;LOC123498123;LOC123513418;LOC123515241;LOC123513083
7	map02010	ABC transporters	KEGG PATHWAY	7/ 2327	32/ 10232	0.21875	0.614996	0.911799	Environmental Information Processing	Membrane transport	gene-LOC123517945|gene-LOC123499699|gene-LOC123512371|gene-LOC123517942|gene-LOC123505539|gene-LOC123514240|gene-LOC123518131	LOC123517945;LOC123499699;LOC123512371;LOC123517942;LOC123505539;LOC123514240;LOC123518131
10	map05142	Chagas disease	KEGG PATHWAY	10/ 2327	46/ 10232	0.217391	0.621548	0.917523	Human Diseases	Infectious disease: parasitic	gene-LOC123514294|gene-LOC123515826|gene-LOC123507320|gene-LOC123498536|gene-LOC123504857|gene-LOC123508304|gene-LOC123503940|gene-LOC123510504|gene-LOC123518246|gene-LOC123503811	LOC123514294;LOC123515826;LOC123507320;LOC123498536;LOC123504857;LOC123508304;LOC123503940;LOC123510504;LOC123518246;LOC123503811
12	map00983	Drug metabolism - other enzymes	KEGG PATHWAY	12/ 2327	56/ 10232	0.214286	0.644192	0.91912	Metabolism	Xenobiotics biodegradation and metabolism	gene-LOC123508641|gene-LOC123505461|gene-LOC123519997|gene-LOC123504475|gene-LOC123509349|gene-LOC123512641|gene-LOC123501973|gene-LOC123499860|gene-LOC123519727|gene-LOC123508603|gene-LOC123514992|gene-LOC123512668	LOC123508641;LOC123505461;LOC123519997;LOC123504475;LOC123509349;LOC123512641;LOC123501973;LOC123499860;LOC123519727;LOC123508603;LOC123514992;LOC123512668
13	map04924	Renin secretion	KEGG PATHWAY	13/ 2327	60/ 10232	0.216667	0.628763	0.920207	Organismal Systems	Endocrine system	gene-LOC123516267|gene-LOC123515826|gene-LOC123506570|gene-LOC123507320|gene-LOC123518488|gene-LOC123507929|gene-LOC123518102|gene-LOC123513558|gene-LOC123505181|gene-LOC123512049|gene-LOC123511149|gene-LOC123507067|gene-LOC123503811	LOC123516267;LOC123515826;LOC123506570;LOC123507320;LOC123518488;LOC123507929;LOC123518102;LOC123513558;LOC123505181;LOC123512049;LOC123511149;LOC123507067;LOC123503811
13	map05160	Hepatitis C	KEGG PATHWAY	13/ 2327	60/ 10232	0.216667	0.628763	0.920207	Human Diseases	Infectious disease: viral	gene-LOC123502097|gene-LOC123506988|gene-LOC123509689|gene-LOC123510272|gene-LOC123501913|gene-LOC123504857|gene-LOC123505321|gene-LOC123508304|gene-LOC123503537|gene-LOC123513418|gene-LOC123503940|gene-LOC123509663|gene-LOC123518246	LOC123502097;LOC123506988;LOC123509689;LOC123510272;LOC123501913;LOC123504857;LOC123505321;LOC123508304;LOC123503537;LOC123513418;LOC123503940;LOC123509663;LOC123518246
20	map04146	Peroxisome	KEGG PATHWAY	20/ 2327	93/ 10232	0.215054	0.65214	0.922738	Cellular Processes	Transport and catabolism	gene-LOC123517945|gene-LOC123520353|gene-LOC123504909|gene-LOC123517170|gene-LOC123508139|gene-LOC123515219|gene-LOC123517755|gene-LOC123499246|gene-LOC123515400|gene-LOC123517942|gene-LOC123505986|gene-LOC123505531|gene-LOC123507876|gene-LOC123501105|gene-LOC123518117|gene-LOC123503528|gene-LOC123507631|gene-LOC123516872|gene-LOC123513990|gene-LOC123517915	LOC123517945;LOC123520353;LOC123504909;LOC123517170;LOC123508139;LOC123515219;LOC123517755;LOC123499246;LOC123515400;LOC123517942;LOC123505986;LOC123505531;LOC123507876;LOC123501105;LOC123518117;LOC123503528;LOC123507631;LOC123516872;LOC123513990;LOC123517915
16	map04721	Synaptic vesicle cycle	KEGG PATHWAY	16/ 2327	74/ 10232	0.216216	0.635978	0.922845	Organismal Systems	Nervous system	gene-LOC123508356|gene-LOC123515639|gene-LOC123499538|gene-LOC123520276|gene-LOC123504211|gene-LOC123517566|gene-LOC123499407|gene-LOC123513518|gene-LOC123513871|gene-LOC123504918|gene-LOC123515126|gene-LOC123501876|gene-LOC123511323|gene-LOC123504597|gene-LOC123509981|gene-LOC123519090	LOC123508356;LOC123515639;LOC123499538;LOC123520276;LOC123504211;LOC123517566;LOC123499407;LOC123513518;LOC123513871;LOC123504918;LOC123515126;LOC123501876;LOC123511323;LOC123504597;LOC123509981;LOC123519090
8	map00532	Glycosaminoglycan biosynthesis - chondroitin sulfate / dermatan sulfate	KEGG PATHWAY	8/ 2327	37/ 10232	0.216216	0.628073	0.923159	Metabolism	Glycan biosynthesis and metabolism	gene-LOC123509154|gene-LOC123515419|gene-LOC123515088|gene-LOC123511445|gene-LOC123502550|gene-LOC123501497|gene-LOC123514049|gene-LOC123511449	LOC123509154;LOC123515419;LOC123515088;LOC123511445;LOC123502550;LOC123501497;LOC123514049;LOC123511449
7	map04215	Apoptosis - multiple species	KEGG PATHWAY	7/ 2327	33/ 10232	0.212121	0.649845	0.923321	Cellular Processes	Cell growth and death	gene-LOC123512372|gene-LOC123499123|gene-LOC123520829|gene-LOC123505321|gene-LOC123520680|gene-LOC123518246|gene-LOC123507186	LOC123512372;LOC123499123;LOC123520829;LOC123505321;LOC123520680;LOC123518246;LOC123507186
1	map04672	Intestinal immune network for IgA production	KEGG PATHWAY	1/ 2327	4/ 10232	0.25	0.643803	0.926316	Organismal Systems	Immune system	gene-LOC123511964	LOC123511964
1	map00750	Vitamin B6 metabolism	KEGG PATHWAY	1/ 2327	4/ 10232	0.25	0.643803	0.926316	Metabolism	Metabolism of cofactors and vitamins	gene-LOC123520652	LOC123520652
2	map03450	Non-homologous end-joining	KEGG PATHWAY	2/ 2327	9/ 10232	0.222222	0.64227	0.928026	Genetic Information Processing	Replication and repair	gene-LOC123520689|gene-LOC123499369	LOC123520689;LOC123499369
8	map04650	Natural killer cell mediated cytotoxicity	KEGG PATHWAY	8/ 2327	38/ 10232	0.210526	0.660157	0.930222	Organismal Systems	Immune system	gene-LOC123504857|gene-LOC123505321|gene-LOC123503537|gene-LOC123520214|gene-LOC123509663|gene-LOC123518246|gene-LOC123515372|gene-LOC123506254	LOC123504857;LOC123505321;LOC123503537;LOC123520214;LOC123509663;LOC123518246;LOC123515372;LOC123506254
8	map03050	Proteasome	KEGG PATHWAY	8/ 2327	38/ 10232	0.210526	0.660157	0.930222	Genetic Information Processing	Folding, sorting and degradation	gene-LOC123515972|gene-LOC123518634|gene-LOC123520092|gene-LOC123506098|gene-LOC123503650|gene-LOC123516414|gene-LOC123504914|gene-LOC123502751	LOC123515972;LOC123518634;LOC123520092;LOC123506098;LOC123503650;LOC123516414;LOC123504914;LOC123502751
5	map00770	Pantothenate and CoA biosynthesis	KEGG PATHWAY	5/ 2327	24/ 10232	0.208333	0.666178	0.931012	Metabolism	Metabolism of cofactors and vitamins	gene-LOC123508636|gene-LOC123504183|gene-LOC123520495|gene-LOC123507324|gene-LOC123510039	LOC123508636;LOC123504183;LOC123520495;LOC123507324;LOC123510039
9	map04340	Hedgehog signaling pathway	KEGG PATHWAY	9/ 2327	43/ 10232	0.209302	0.669706	0.932121	Environmental Information Processing	Signal transduction	gene-LOC123517558|gene-LOC123501619|gene-LOC123508834|gene-LOC123507929|gene-LOC123506041|gene-LOC123500051|gene-LOC123513418|gene-LOC123505592|gene-LOC123503128	LOC123517558;LOC123501619;LOC123508834;LOC123507929;LOC123506041;LOC123500051;LOC123513418;LOC123505592;LOC123503128
7	map00250	Alanine, aspartate and glutamate metabolism	KEGG PATHWAY	7/ 2327	34/ 10232	0.205882	0.682748	0.946411	Metabolism	Amino acid metabolism	gene-LOC123498881|gene-LOC123503610|gene-LOC123499804|gene-LOC123506050|gene-LOC123504909|gene-LOC123511387|gene-LOC123498812	LOC123498881;LOC123503610;LOC123499804;LOC123506050;LOC123504909;LOC123511387;LOC123498812
10	map00330	Arginine and proline metabolism	KEGG PATHWAY	10/ 2327	50/ 10232	0.2	0.730217	0.954038	Metabolism	Amino acid metabolism	gene-LOC123510911|gene-LOC123510723|gene-LOC123507333|gene-LOC123520361|gene-LOC123506050|gene-LOC123504347|gene-LOC123516830|gene-LOC123501761|gene-LOC123510039|gene-LOC123510524	LOC123510911;LOC123510723;LOC123507333;LOC123520361;LOC123506050;LOC123504347;LOC123516830;LOC123501761;LOC123510039;LOC123510524
6	map00062	Fatty acid elongation	KEGG PATHWAY	6/ 2327	31/ 10232	0.193548	0.739428	0.958726	Metabolism	Lipid metabolism	gene-LOC123518993|gene-LOC123518992|gene-LOC123504731|gene-LOC123504654|gene-LOC123510531|gene-LOC123509590	LOC123518993;LOC123518992;LOC123504731;LOC123504654;LOC123510531;LOC123509590
5	map04612	Antigen processing and presentation	KEGG PATHWAY	5/ 2327	26/ 10232	0.192308	0.737468	0.959835	Organismal Systems	Immune system	gene-LOC123516267|gene-LOC123520050|gene-LOC123507543|gene-LOC123501699|gene-LOC123519698	LOC123516267;LOC123520050;LOC123507543;LOC123501699;LOC123519698
19	map04922	Glucagon signaling pathway	KEGG PATHWAY	19/ 2327	91/ 10232	0.208791	0.703787	0.959966	Organismal Systems	Endocrine system	gene-LOC123516267|gene-LOC123499674|gene-LOC123516516|gene-LOC123506570|gene-LOC123515826|gene-LOC123516530|gene-LOC123518488|gene-LOC123507929|gene-LOC123498482|gene-LOC123499829|gene-LOC123509003|gene-LOC123507101|gene-LOC123505454|gene-LOC123510819|gene-LOC123503940|gene-LOC123517411|gene-LOC123507067|gene-LOC123510101|gene-LOC123503811	LOC123516267;LOC123499674;LOC123516516;LOC123506570;LOC123515826;LOC123516530;LOC123518488;LOC123507929;LOC123498482;LOC123499829;LOC123509003;LOC123507101;LOC123505454;LOC123510819;LOC123503940;LOC123517411;LOC123507067;LOC123510101;LOC123503811
1	map00232	Caffeine metabolism	KEGG PATHWAY	1/ 2327	5/ 10232	0.2	0.724842	0.961756	Metabolism	Biosynthesis of other secondary metabolites	gene-LOC123507136	LOC123507136
1	map05321	Inflammatory bowel disease	KEGG PATHWAY	1/ 2327	5/ 10232	0.2	0.724842	0.961756	Human Diseases	Immune disease	gene-LOC123508304	LOC123508304
1	map04940	Type I diabetes mellitus	KEGG PATHWAY	1/ 2327	5/ 10232	0.2	0.724842	0.961756	Human Diseases	Endocrine and metabolic disease	gene-LOC123511387	LOC123511387
1	map00400	Phenylalanine, tyrosine and tryptophan biosynthesis	KEGG PATHWAY	1/ 2327	5/ 10232	0.2	0.724842	0.961756	Metabolism	Amino acid metabolism	gene-LOC123506050	LOC123506050
6	map04659	Th17 cell differentiation	KEGG PATHWAY	6/ 2327	30/ 10232	0.2	0.708251	0.962205	Organismal Systems	Immune system	gene-LOC123501548|gene-LOC123510269|gene-LOC123501506|gene-LOC123508304|gene-LOC123498536|gene-LOC123501699	LOC123501548;LOC123510269;LOC123501506;LOC123508304;LOC123498536;LOC123501699
6	map05323	Rheumatoid arthritis	KEGG PATHWAY	6/ 2327	30/ 10232	0.2	0.708251	0.962205	Human Diseases	Immune disease	gene-LOC123504211|gene-LOC123499407|gene-LOC123507208|gene-LOC123501876|gene-LOC123512736|gene-LOC123519090	LOC123504211;LOC123499407;LOC123507208;LOC123501876;LOC123512736;LOC123519090
8	map00071	Fatty acid degradation	KEGG PATHWAY	8/ 2327	41/ 10232	0.195122	0.745926	0.963487	Metabolism	Lipid metabolism	gene-LOC123510531|gene-LOC123508139|gene-LOC123505986|gene-LOC123505690|gene-LOC123510039|gene-LOC123502610|gene-LOC123503528|gene-LOC123516846	LOC123510531;LOC123508139;LOC123505986;LOC123505690;LOC123510039;LOC123502610;LOC123503528;LOC123516846
9	map05416	Viral myocarditis	KEGG PATHWAY	9/ 2327	44/ 10232	0.204545	0.697994	0.963628	Human Diseases	Cardiovascular disease	gene-LOC123498852|gene-LOC123505321|gene-LOC123508608|gene-LOC123513938|gene-LOC123519837|gene-LOC123513936|gene-LOC123518246|gene-LOC123515372|gene-LOC123506254	LOC123498852;LOC123505321;LOC123508608;LOC123513938;LOC123519837;LOC123513936;LOC123518246;LOC123515372;LOC123506254
2	map00450	Selenocompound metabolism	KEGG PATHWAY	2/ 2327	11/ 10232	0.181818	0.752112	0.964173	Metabolism	Metabolism of other amino acids	gene-LOC123518304|gene-LOC123518654	LOC123518304;LOC123518654
2	map05144	Malaria	KEGG PATHWAY	2/ 2327	10/ 10232	0.2	0.701376	0.964392	Human Diseases	Infectious disease: parasitic	gene-LOC123517558|gene-LOC123511845	LOC123517558;LOC123511845
2	map00740	Riboflavin metabolism	KEGG PATHWAY	2/ 2327	10/ 10232	0.2	0.701376	0.964392	Metabolism	Metabolism of cofactors and vitamins	gene-LOC123508636|gene-LOC123513169	LOC123508636;LOC123513169
14	map04727	GABAergic synapse	KEGG PATHWAY	14/ 2327	70/ 10232	0.2	0.751221	0.966666	Organismal Systems	Nervous system	gene-LOC123498881|gene-LOC123515639|gene-LOC123499538|gene-LOC123509220|gene-LOC123501238|gene-LOC123507929|gene-LOC123520276|gene-LOC123502697|gene-LOC123513173|gene-LOC123500035|gene-LOC123511387|gene-LOC123518532|gene-LOC123510504|gene-LOC123500169	LOC123498881;LOC123515639;LOC123499538;LOC123509220;LOC123501238;LOC123507929;LOC123520276;LOC123502697;LOC123513173;LOC123500035;LOC123511387;LOC123518532;LOC123510504;LOC123500169
9	map05033	Nicotine addiction	KEGG PATHWAY	9/ 2327	45/ 10232	0.2	0.724703	0.972927	Human Diseases	Substance dependence	gene-LOC123520276|gene-LOC123502697|gene-LOC123505526|gene-LOC123519070|gene-LOC123501110|gene-LOC123500169|gene-LOC123500035|gene-LOC123513173|gene-LOC123503083	LOC123520276;LOC123502697;LOC123505526;LOC123519070;LOC123501110;LOC123500169;LOC123500035;LOC123513173;LOC123503083
9	map00514	Other types of O-glycan biosynthesis	KEGG PATHWAY	9/ 2327	45/ 10232	0.2	0.724703	0.972927	Metabolism	Glycan biosynthesis and metabolism	gene-LOC123517673|gene-LOC123504158|gene-LOC123503542|gene-LOC123514491|gene-LOC123498627|gene-LOC123503214|gene-LOC123513713|gene-LOC123514102|gene-LOC123516009	LOC123517673;LOC123504158;LOC123503542;LOC123514491;LOC123498627;LOC123503214;LOC123513713;LOC123514102;LOC123516009
9	map00010	Glycolysis / Gluconeogenesis	KEGG PATHWAY	9/ 2327	45/ 10232	0.2	0.724703	0.972927	Metabolism	Carbohydrate metabolism	gene-LOC123516530|gene-LOC123516516|gene-LOC123517743|gene-LOC123504039|gene-LOC123520695|gene-LOC123510039|gene-LOC123510819|gene-LOC123516151|gene-LOC123510101	LOC123516530;LOC123516516;LOC123517743;LOC123504039;LOC123520695;LOC123510039;LOC123510819;LOC123516151;LOC123510101
35	map04020	Calcium signaling pathway	KEGG PATHWAY	35/ 2327	166/ 10232	0.210843	0.724586	0.976616	Environmental Information Processing	Signal transduction	gene-LOC123510911|gene-LOC123498761|gene-LOC123514651|gene-LOC123509689|gene-LOC123505783|gene-LOC123510504|gene-LOC123503230|gene-LOC123506570|gene-LOC123515826|gene-LOC123510738|gene-LOC123507067|gene-LOC123515170|gene-LOC123515986|gene-LOC123499583|gene-LOC123520768|gene-LOC123512049|gene-LOC123512736|gene-LOC123508776|gene-LOC123518488|gene-LOC123507929|gene-LOC123514919|gene-LOC123508453|gen…	LOC123510911;LOC123498761;LOC123514651;LOC123509689;LOC123505783;LOC123510504;LOC123503230;LOC123506570;LOC123515826;LOC123510738;LOC123507067;LOC123515170;LOC123515986;LOC123499583;LOC123520768;LOC123512049;LOC123512736;LOC123508776;LOC123518488;LOC123507929;LOC123514919;LOC123508453;LOC123504449;LOC123517066;LOC123502556;LOC123507123;LOC123516859;LOC123499829;LOC123507697;LOC123507208;LOC123511…
7	map00620	Pyruvate metabolism	KEGG PATHWAY	7/ 2327	37/ 10232	0.189189	0.769063	0.978547	Metabolism	Carbohydrate metabolism	gene-LOC123502777|gene-LOC123516516|gene-LOC123508015|gene-LOC123504039|gene-LOC123510039|gene-LOC123516151|gene-LOC123510101	LOC123502777;LOC123516516;LOC123508015;LOC123504039;LOC123510039;LOC123516151;LOC123510101
9	map00970	Aminoacyl-tRNA biosynthesis	KEGG PATHWAY	9/ 2327	47/ 10232	0.191489	0.773256	0.980224	Genetic Information Processing	Translation	gene-LOC123508026|gene-LOC123508909|gene-LOC123504179|gene-LOC123517450|gene-LOC123500311|gene-LOC123520818|gene-LOC123501154|gene-LOC123512959|gene-LOC123498502	LOC123508026;LOC123508909;LOC123504179;LOC123517450;LOC123500311;LOC123520818;LOC123501154;LOC123512959;LOC123498502
5	map00603	Glycosphingolipid biosynthesis - globo and isoglobo series	KEGG PATHWAY	5/ 2327	27/ 10232	0.185185	0.768648	0.981681	Metabolism	Glycan biosynthesis and metabolism	gene-LOC123509868|gene-LOC123503072|gene-LOC123506921|gene-LOC123513846|gene-LOC123506085	LOC123509868;LOC123503072;LOC123506921;LOC123513846;LOC123506085
27	map04141	Protein processing in endoplasmic reticulum	KEGG PATHWAY	27/ 2327	133/ 10232	0.203008	0.780217	0.985385	Genetic Information Processing	Folding, sorting and degradation	gene-LOC123517956|gene-LOC123513207|gene-LOC123519275|gene-LOC123509653|gene-LOC123508214|gene-LOC123520596|gene-LOC123513881|gene-LOC123514245|gene-LOC123516212|gene-LOC123504232|gene-LOC123517505|gene-LOC123498393|gene-LOC123515354|gene-LOC123520535|gene-LOC123504417|gene-LOC123503384|gene-LOC123501246|gene-LOC123505017|gene-LOC123502841|gene-LOC123508612|gene-LOC123501699|gene-LOC123510049|gen…	LOC123517956;LOC123513207;LOC123519275;LOC123509653;LOC123508214;LOC123520596;LOC123513881;LOC123514245;LOC123516212;LOC123504232;LOC123517505;LOC123498393;LOC123515354;LOC123520535;LOC123504417;LOC123503384;LOC123501246;LOC123505017;LOC123502841;LOC123508612;LOC123501699;LOC123510049;LOC123506029;LOC123516632;LOC123513614;LOC123516224;LOC123520501
26	map05202	Transcriptional misregulation in cancer	KEGG PATHWAY	26/ 2327	129/ 10232	0.20155	0.789512	0.993444	Human Diseases	Cancer: overview	gene-LOC123501253|gene-LOC123516050|gene-LOC123520680|gene-LOC123519823|gene-LOC123519095|gene-LOC123520632|gene-LOC123520636|gene-LOC123514638|gene-LOC123506355|gene-LOC123500051|gene-LOC123512736|gene-LOC123502239|gene-LOC123513103|gene-LOC123502097|gene-LOC123512626|gene-LOC123502905|gene-LOC123499132|gene-LOC123520019|gene-LOC123501368|gene-LOC123508304|gene-LOC123516801|gene-LOC123515673|gen…	LOC123501253;LOC123516050;LOC123520680;LOC123519823;LOC123519095;LOC123520632;LOC123520636;LOC123514638;LOC123506355;LOC123500051;LOC123512736;LOC123502239;LOC123513103;LOC123502097;LOC123512626;LOC123502905;LOC123499132;LOC123520019;LOC123501368;LOC123508304;LOC123516801;LOC123515673;LOC123501913;LOC123510164;LOC123517626;LOC123507208
8	map04745	Phototransduction - fly	KEGG PATHWAY	8/ 2327	44/ 10232	0.181818	0.815331	1	Organismal Systems	Sensory system	gene-LOC123515826|gene-LOC123506570|gene-LOC123512666|gene-LOC123518488|gene-LOC123499829|gene-LOC123518668|gene-LOC123507067|gene-LOC123503811	LOC123515826;LOC123506570;LOC123512666;LOC123518488;LOC123499829;LOC123518668;LOC123507067;LOC123503811
8	map00500	Starch and sucrose metabolism	KEGG PATHWAY	8/ 2327	44/ 10232	0.181818	0.815331	1	Metabolism	Carbohydrate metabolism	gene-LOC123499674|gene-LOC123516530|gene-LOC123512299|gene-LOC123498711|gene-LOC123517743|gene-LOC123519351|gene-LOC123508636|gene-LOC123499755	LOC123499674;LOC123516530;LOC123512299;LOC123498711;LOC123517743;LOC123519351;LOC123508636;LOC123499755
9	map04624	Toll and Imd signaling pathway	KEGG PATHWAY	9/ 2327	49/ 10232	0.183673	0.815338	1	Organismal Systems	Immune system	gene-LOC123514294|gene-LOC123504455|gene-LOC123499132|gene-LOC123498659|gene-LOC123503670|gene-LOC123508304|gene-LOC123502638|gene-LOC123498536|gene-LOC123518246	LOC123514294;LOC123504455;LOC123499132;LOC123498659;LOC123503670;LOC123508304;LOC123502638;LOC123498536;LOC123518246
6	map00052	Galactose metabolism	KEGG PATHWAY	6/ 2327	34/ 10232	0.176471	0.818364	1	Metabolism	Carbohydrate metabolism	gene-LOC123516530|gene-LOC123512299|gene-LOC123504560|gene-LOC123517743|gene-LOC123519351|gene-LOC123499755	LOC123516530;LOC123512299;LOC123504560;LOC123517743;LOC123519351;LOC123499755
15	map00310	Lysine degradation	KEGG PATHWAY	15/ 2327	79/ 10232	0.189873	0.824161	1	Metabolism	Amino acid metabolism	gene-LOC123516285|gene-LOC123501815|gene-LOC123499459|gene-LOC123516846|gene-LOC123518657|gene-LOC123514002|gene-LOC123519678|gene-LOC123501368|gene-LOC123509085|gene-LOC123510531|gene-LOC123512449|gene-LOC123510039|gene-LOC123498725|gene-LOC123509641|gene-LOC123507790	LOC123516285;LOC123501815;LOC123499459;LOC123516846;LOC123518657;LOC123514002;LOC123519678;LOC123501368;LOC123509085;LOC123510531;LOC123512449;LOC123510039;LOC123498725;LOC123509641;LOC123507790
9	map04979	Cholesterol metabolism	KEGG PATHWAY	9/ 2327	50/ 10232	0.18	0.834023	1	Organismal Systems	Digestive system	gene-LOC123517558|gene-LOC123506988|gene-LOC123508549|gene-LOC123512939|gene-LOC123507348|gene-LOC123502903|gene-LOC123515538|gene-LOC123503929|gene-LOC123514064	LOC123517558;LOC123506988;LOC123508549;LOC123512939;LOC123507348;LOC123502903;LOC123515538;LOC123503929;LOC123514064
1	map04122	Sulfur relay system	KEGG PATHWAY	1/ 2327	7/ 10232	0.142857	0.835817	1	Genetic Information Processing	Folding, sorting and degradation	gene-LOC123506963	LOC123506963
7	map04610	Complement and coagulation cascades	KEGG PATHWAY	7/ 2327	40/ 10232	0.175	0.836802	1	Organismal Systems	Immune system	gene-LOC123511359|gene-LOC123507850|gene-LOC123511845|gene-LOC123503852|gene-LOC123520327|gene-LOC123517586|gene-LOC123508299	LOC123511359;LOC123507850;LOC123511845;LOC123503852;LOC123520327;LOC123517586;LOC123508299
6	map03440	Homologous recombination	KEGG PATHWAY	6/ 2327	35/ 10232	0.171429	0.840036	1	Genetic Information Processing	Replication and repair	gene-LOC123507330|gene-LOC123520287|gene-LOC123503410|gene-LOC123505562|gene-LOC123498090|gene-LOC123511523	LOC123507330;LOC123520287;LOC123503410;LOC123505562;LOC123498090;LOC123511523
5	map00410	beta-Alanine metabolism	KEGG PATHWAY	5/ 2327	30/ 10232	0.166667	0.845232	1	Metabolism	Metabolism of other amino acids	gene-LOC123511387|gene-LOC123516830|gene-LOC123516872|gene-LOC123510039|gene-LOC123510524	LOC123511387;LOC123516830;LOC123516872;LOC123510039;LOC123510524
10	map04666	Fc gamma R-mediated phagocytosis	KEGG PATHWAY	10/ 2327	56/ 10232	0.178571	0.850319	1	Organismal Systems	Immune system	gene-LOC123513120|gene-LOC123519927|gene-LOC123509002|gene-LOC123520156|gene-LOC123504857|gene-LOC123512709|gene-LOC123510897|gene-LOC123503940|gene-LOC123515372|gene-LOC123506254	LOC123513120;LOC123519927;LOC123509002;LOC123520156;LOC123504857;LOC123512709;LOC123510897;LOC123503940;LOC123515372;LOC123506254
13	map05032	Morphine addiction	KEGG PATHWAY	13/ 2327	71/ 10232	0.183099	0.850647	1	Human Diseases	Substance dependence	gene-LOC123503230|gene-LOC123513173|gene-LOC123509220|gene-LOC123502697|gene-LOC123507929|gene-LOC123506041|gene-LOC123520276|gene-LOC123512049|gene-LOC123500035|gene-LOC123504587|gene-LOC123518532|gene-LOC123510504|gene-LOC123500169	LOC123503230;LOC123513173;LOC123509220;LOC123502697;LOC123507929;LOC123506041;LOC123520276;LOC123512049;LOC123500035;LOC123504587;LOC123518532;LOC123510504;LOC123500169
13	map03015	mRNA surveillance pathway	KEGG PATHWAY	13/ 2327	71/ 10232	0.183099	0.850647	1	Genetic Information Processing	Translation	gene-LOC123508036|gene-LOC123508484|gene-LOC123516505|gene-LOC123514355|gene-LOC123514592|gene-LOC123513561|gene-LOC123515935|gene-LOC123515992|gene-LOC123510610|gene-LOC123498109|gene-LOC123518879|gene-LOC123517058|gene-LOC123516152	LOC123508036;LOC123508484;LOC123516505;LOC123514355;LOC123514592;LOC123513561;LOC123515935;LOC123515992;LOC123510610;LOC123498109;LOC123518879;LOC123517058;LOC123516152
7	map00590	Arachidonic acid metabolism	KEGG PATHWAY	7/ 2327	41/ 10232	0.170732	0.855511	1	Metabolism	Lipid metabolism	gene-LOC123510753|gene-LOC123519714|gene-LOC123511450|gene-LOC123514230|gene-LOC123502610|gene-LOC123502583|gene-LOC123499744	LOC123510753;LOC123519714;LOC123511450;LOC123514230;LOC123502610;LOC123502583;LOC123499744
2	map00340	Histidine metabolism	KEGG PATHWAY	2/ 2327	14/ 10232	0.142857	0.861966	1	Metabolism	Amino acid metabolism	gene-LOC123516830|gene-LOC123510039	LOC123516830;LOC123510039
11	map04730	Long-term depression	KEGG PATHWAY	11/ 2327	62/ 10232	0.177419	0.864644	1	Organismal Systems	Nervous system	gene-LOC123510911|gene-LOC123519993|gene-LOC123515826|gene-LOC123511951|gene-LOC123520213|gene-LOC123498151|gene-LOC123517626|gene-LOC123509663|gene-LOC123520209|gene-LOC123502556|gene-LOC123503811	LOC123510911;LOC123519993;LOC123515826;LOC123511951;LOC123520213;LOC123498151;LOC123517626;LOC123509663;LOC123520209;LOC123502556;LOC123503811
10	map04740	Olfactory transduction	KEGG PATHWAY	10/ 2327	57/ 10232	0.175439	0.865489	1	Organismal Systems	Sensory system	gene-LOC123509046|gene-LOC123506570|gene-LOC123518488|gene-LOC123507929|gene-LOC123499829|gene-LOC123506041|gene-LOC123520213|gene-LOC123512049|gene-LOC123507067|gene-LOC123520209	LOC123509046;LOC123506570;LOC123518488;LOC123507929;LOC123499829;LOC123506041;LOC123520213;LOC123512049;LOC123507067;LOC123520209
17	map04210	Apoptosis	KEGG PATHWAY	17/ 2327	92/ 10232	0.184783	0.866798	1	Cellular Processes	Cell growth and death	gene-LOC123498371|gene-LOC123520680|gene-LOC123512372|gene-LOC123499123|gene-LOC123504857|gene-LOC123502841|gene-LOC123503940|gene-LOC123520829|gene-LOC123505321|gene-LOC123516564|gene-LOC123515811|gene-LOC123508304|gene-LOC123507655|gene-LOC123508463|gene-LOC123505229|gene-LOC123509663|gene-LOC123518246	LOC123498371;LOC123520680;LOC123512372;LOC123499123;LOC123504857;LOC123502841;LOC123503940;LOC123520829;LOC123505321;LOC123516564;LOC123515811;LOC123508304;LOC123507655;LOC123508463;LOC123505229;LOC123509663;LOC123518246
7	map00565	Ether lipid metabolism	KEGG PATHWAY	7/ 2327	42/ 10232	0.166667	0.872439	1	Metabolism	Lipid metabolism	gene-LOC123507915|gene-LOC123512717|gene-LOC123503372|gene-LOC123508627|gene-LOC123505655|gene-LOC123501105|gene-LOC123498083	LOC123507915;LOC123512717;LOC123503372;LOC123508627;LOC123505655;LOC123501105;LOC123498083
1	map00470	D-Amino acid metabolism	KEGG PATHWAY	1/ 2327	8/ 10232	0.125	0.873182	1	Metabolism	Metabolism of other amino acids	gene-LOC123498881	LOC123498881
5	map00531	Glycosaminoglycan degradation	KEGG PATHWAY	5/ 2327	32/ 10232	0.15625	0.883622	1	Metabolism	Glycan biosynthesis and metabolism	gene-LOC123511851|gene-LOC123511304|gene-LOC123500151|gene-LOC123513616|gene-LOC123506085	LOC123511851;LOC123511304;LOC123500151;LOC123513616;LOC123506085
5	map01040	Biosynthesis of unsaturated fatty acids	KEGG PATHWAY	5/ 2327	32/ 10232	0.15625	0.883622	1	Metabolism	Lipid metabolism	gene-LOC123518993|gene-LOC123518992|gene-LOC123504731|gene-LOC123509590|gene-LOC123504654	LOC123518993;LOC123518992;LOC123504731;LOC123509590;LOC123504654
2	map00100	Steroid biosynthesis	KEGG PATHWAY	2/ 2327	15/ 10232	0.133333	0.88726	1	Metabolism	Lipid metabolism	gene-LOC123514691|gene-LOC123516012	LOC123514691;LOC123516012
7	map00515	Mannose type O-glycan biosynthesis	KEGG PATHWAY	7/ 2327	43/ 10232	0.162791	0.887692	1	Metabolism	Glycan biosynthesis and metabolism	gene-LOC123501396|gene-LOC123504487|gene-LOC123517374|gene-LOC123498656|gene-LOC123514939|gene-LOC123520537|gene-LOC123504158	LOC123501396;LOC123504487;LOC123517374;LOC123498656;LOC123514939;LOC123520537;LOC123504158
3	map00900	Terpenoid backbone biosynthesis	KEGG PATHWAY	3/ 2327	21/ 10232	0.142857	0.887723	1	Metabolism	Metabolism of terpenoids and polyketides	gene-LOC123506314|gene-LOC123513125|gene-LOC123510510	LOC123506314;LOC123513125;LOC123510510
7	map00830	Retinol metabolism	KEGG PATHWAY	7/ 2327	44/ 10232	0.159091	0.901381	1	Metabolism	Metabolism of cofactors and vitamins	gene-LOC123499717|gene-LOC123509946|gene-LOC123513716|gene-LOC123498492|gene-LOC123515721|gene-LOC123514893|gene-LOC123518886	LOC123499717;LOC123509946;LOC123513716;LOC123498492;LOC123515721;LOC123514893;LOC123518886
17	map05231	Choline metabolism in cancer	KEGG PATHWAY	17/ 2327	96/ 10232	0.177083	0.907082	1	Human Diseases	Cancer: overview	gene-LOC123504931|gene-LOC123516535|gene-LOC123516937|gene-LOC123509699|gene-LOC123506688|gene-LOC123504857|gene-LOC123510646|gene-LOC123503940|gene-LOC123517145|gene-LOC123499212|gene-LOC123503537|gene-LOC123509689|gene-LOC123510269|gene-LOC123505229|gene-LOC123509663|gene-LOC123515372|gene-LOC123506254	LOC123504931;LOC123516535;LOC123516937;LOC123509699;LOC123506688;LOC123504857;LOC123510646;LOC123503940;LOC123517145;LOC123499212;LOC123503537;LOC123509689;LOC123510269;LOC123505229;LOC123509663;LOC123515372;LOC123506254
2	map00533	Glycosaminoglycan biosynthesis - keratan sulfate	KEGG PATHWAY	2/ 2327	16/ 10232	0.125	0.908194	1	Metabolism	Glycan biosynthesis and metabolism	gene-LOC123514026|gene-LOC123520593	LOC123514026;LOC123520593
8	map05110	Vibrio cholerae infection	KEGG PATHWAY	8/ 2327	51/ 10232	0.156863	0.920294	1	Human Diseases	Infectious disease: bacterial	gene-LOC123499301|gene-LOC123504211|gene-LOC123499407|gene-LOC123507929|gene-LOC123503716|gene-LOC123508092|gene-LOC123501876|gene-LOC123519090	LOC123499301;LOC123504211;LOC123499407;LOC123507929;LOC123503716;LOC123508092;LOC123501876;LOC123519090
11	map04976	Bile secretion	KEGG PATHWAY	11/ 2327	67/ 10232	0.164179	0.921527	1	Organismal Systems	Digestive system	gene-LOC123506988|gene-LOC123512371|gene-LOC123502659|gene-LOC123507929|gene-LOC123505539|gene-LOC123514240|gene-LOC123507101|gene-LOC123500187|gene-LOC123502899|gene-LOC123512441|gene-LOC123510504	LOC123506988;LOC123512371;LOC123502659;LOC123507929;LOC123505539;LOC123514240;LOC123507101;LOC123500187;LOC123502899;LOC123512441;LOC123510504
16	map05164	Influenza A	KEGG PATHWAY	16/ 2327	93/ 10232	0.172043	0.923675	1	Human Diseases	Infectious disease: viral	gene-LOC123517732|gene-LOC123505349|gene-LOC123501548|gene-LOC123508036|gene-LOC123517586|gene-LOC123504857|gene-LOC123498482|gene-LOC123505321|gene-LOC123501506|gene-LOC123508304|gene-LOC123499219|gene-LOC123500998|gene-LOC123503940|gene-LOC123516152|gene-LOC123518246|gene-LOC123503572	LOC123517732;LOC123505349;LOC123501548;LOC123508036;LOC123517586;LOC123504857;LOC123498482;LOC123505321;LOC123501506;LOC123508304;LOC123499219;LOC123500998;LOC123503940;LOC123516152;LOC123518246;LOC123503572
1	map00430	Taurine and hypotaurine metabolism	KEGG PATHWAY	1/ 2327	10/ 10232	0.1	0.924343	1	Metabolism	Metabolism of other amino acids	gene-LOC123511387	LOC123511387
4	map00640	Propanoate metabolism	KEGG PATHWAY	4/ 2327	30/ 10232	0.133333	0.93459	1	Metabolism	Carbohydrate metabolism	gene-LOC123516151|gene-LOC123516872|gene-LOC123504039|gene-LOC123501425	LOC123516151;LOC123516872;LOC123504039;LOC123501425
3	map04614	Renin-angiotensin system	KEGG PATHWAY	3/ 2327	25/ 10232	0.12	0.94594	1	Organismal Systems	Endocrine system	gene-LOC123507320|gene-LOC123508152|gene-LOC123502591	LOC123507320;LOC123508152;LOC123502591
21	map04217	Necroptosis	KEGG PATHWAY	21/ 2327	122/ 10232	0.172131	0.946108	1	Cellular Processes	Cell growth and death	gene-LOC123518650|gene-LOC123506125|gene-LOC123501548|gene-LOC123501762|gene-LOC123514739|gene-LOC123505666|gene-LOC123515986|gene-LOC123498659|gene-LOC123511786|gene-LOC123501506|gene-LOC123503792|gene-LOC123499829|gene-LOC123508847|gene-LOC123515811|gene-LOC123520490|gene-LOC123500840|gene-LOC123501699|gene-LOC123517581|gene-LOC123518246|gene-LOC123519282|gene-LOC123498961	LOC123518650;LOC123506125;LOC123501548;LOC123501762;LOC123514739;LOC123505666;LOC123515986;LOC123498659;LOC123511786;LOC123501506;LOC123503792;LOC123499829;LOC123508847;LOC123515811;LOC123520490;LOC123500840;LOC123501699;LOC123517581;LOC123518246;LOC123519282;LOC123498961
6	map00510	N-Glycan biosynthesis	KEGG PATHWAY	6/ 2327	43/ 10232	0.139535	0.947789	1	Metabolism	Glycan biosynthesis and metabolism	gene-LOC123520140|gene-LOC123512426|gene-LOC123499237|gene-LOC123510587|gene-LOC123520501|gene-LOC123513292	LOC123520140;LOC123512426;LOC123499237;LOC123510587;LOC123520501;LOC123513292
7	map00280	Valine, leucine and isoleucine degradation	KEGG PATHWAY	7/ 2327	49/ 10232	0.142857	0.950362	1	Metabolism	Amino acid metabolism	gene-LOC123505110|gene-LOC123501425|gene-LOC123505109|gene-LOC123510531|gene-LOC123515137|gene-LOC123510039|gene-LOC123519250	LOC123505110;LOC123501425;LOC123505109;LOC123510531;LOC123515137;LOC123510039;LOC123519250
25	map05168	Herpes simplex virus 1 infection	KEGG PATHWAY	25/ 2327	145/ 10232	0.172414	0.958183	1	Human Diseases	Infectious disease: viral	gene-LOC123501548|gene-LOC123503820|gene-LOC123511195|gene-LOC123501238|gene-LOC123501506|gene-LOC123520680|gene-LOC123516535|gene-LOC123508036|gene-LOC123510269|gene-LOC123512289|gene-LOC123504455|gene-LOC123505321|gene-LOC123501968|gene-LOC123503940|gene-LOC123516152|gene-LOC123504857|gene-LOC123508304|gene-LOC123514294|gene-LOC123510370|gene-LOC123514016|gene-LOC123506199|gene-LOC123517451|gen…	LOC123501548;LOC123503820;LOC123511195;LOC123501238;LOC123501506;LOC123520680;LOC123516535;LOC123508036;LOC123510269;LOC123512289;LOC123504455;LOC123505321;LOC123501968;LOC123503940;LOC123516152;LOC123504857;LOC123508304;LOC123514294;LOC123510370;LOC123514016;LOC123506199;LOC123517451;LOC123510257;LOC123520214;LOC123518246
15	map04974	Protein digestion and absorption	KEGG PATHWAY	15/ 2327	94/ 10232	0.159574	0.960073	1	Organismal Systems	Digestive system	gene-LOC123505854|gene-LOC123517732|gene-LOC123498439|gene-LOC123516687|gene-LOC123503157|gene-LOC123502659|gene-LOC123512248|gene-LOC123509691|gene-LOC123511974|gene-LOC123507430|gene-LOC123499219|gene-LOC123500998|gene-LOC123512441|gene-LOC123517586|gene-LOC123510958	LOC123505854;LOC123517732;LOC123498439;LOC123516687;LOC123503157;LOC123502659;LOC123512248;LOC123509691;LOC123511974;LOC123507430;LOC123499219;LOC123500998;LOC123512441;LOC123517586;LOC123510958
1	map00730	Thiamine metabolism	KEGG PATHWAY	1/ 2327	13/ 10232	0.0769231	0.965145	1	Metabolism	Metabolism of cofactors and vitamins	gene-LOC123513169	LOC123513169
23	map04972	Pancreatic secretion	KEGG PATHWAY	23/ 2327	140/ 10232	0.164286	0.974525	1	Organismal Systems	Digestive system	gene-LOC123498009|gene-LOC123513558|gene-LOC123499162|gene-LOC123505783|gene-LOC123510504|gene-LOC123498118|gene-LOC123517732|gene-LOC123515826|gene-LOC123505181|gene-LOC123507056|gene-LOC123515372|gene-LOC123499301|gene-LOC123508776|gene-LOC123500187|gene-LOC123499219|gene-LOC123500998|gene-LOC123512441|gene-LOC123517586|gene-LOC123501823|gene-LOC123504449|gene-LOC123506254|gene-LOC123507636|gen…	LOC123498009;LOC123513558;LOC123499162;LOC123505783;LOC123510504;LOC123498118;LOC123517732;LOC123515826;LOC123505181;LOC123507056;LOC123515372;LOC123499301;LOC123508776;LOC123500187;LOC123499219;LOC123500998;LOC123512441;LOC123517586;LOC123501823;LOC123504449;LOC123506254;LOC123507636;LOC123503811
9	map00600	Sphingolipid metabolism	KEGG PATHWAY	9/ 2327	65/ 10232	0.138462	0.974529	1	Metabolism	Lipid metabolism	gene-LOC123518650|gene-LOC123503372|gene-LOC123514593|gene-LOC123506125|gene-LOC123505893|gene-LOC123498083|gene-LOC123505655|gene-LOC123520668|gene-LOC123506085	LOC123518650;LOC123503372;LOC123514593;LOC123506125;LOC123505893;LOC123498083;LOC123505655;LOC123520668;LOC123506085
5	map00760	Nicotinate and nicotinamide metabolism	KEGG PATHWAY	5/ 2327	42/ 10232	0.119048	0.976203	1	Metabolism	Metabolism of cofactors and vitamins	gene-LOC123513721|gene-LOC123513885|gene-LOC123505454|gene-LOC123514094|gene-LOC123508636	LOC123513721;LOC123513885;LOC123505454;LOC123514094;LOC123508636
4	map00360	Phenylalanine metabolism	KEGG PATHWAY	4/ 2327	36/ 10232	0.111111	0.977218	1	Metabolism	Amino acid metabolism	gene-LOC123509989|gene-LOC123511356|gene-LOC123506050|gene-LOC123510039	LOC123509989;LOC123511356;LOC123506050;LOC123510039
12	map04724	Glutamatergic synapse	KEGG PATHWAY	12/ 2327	83/ 10232	0.144578	0.978445	1	Organismal Systems	Nervous system	gene-LOC123498881|gene-LOC123515826|gene-LOC123512423|gene-LOC123507929|gene-LOC123505526|gene-LOC123519070|gene-LOC123501110|gene-LOC123503083|gene-LOC123518532|gene-LOC123510504|gene-LOC123502556|gene-LOC123503811	LOC123498881;LOC123515826;LOC123512423;LOC123507929;LOC123505526;LOC123519070;LOC123501110;LOC123503083;LOC123518532;LOC123510504;LOC123502556;LOC123503811
1	map00604	Glycosphingolipid biosynthesis - ganglio series	KEGG PATHWAY	1/ 2327	15/ 10232	0.0666667	0.979212	1	Metabolism	Glycan biosynthesis and metabolism	gene-LOC123506085	LOC123506085
3	map00053	Ascorbate and aldarate metabolism	KEGG PATHWAY	3/ 2327	30/ 10232	0.1	0.979471	1	Metabolism	Carbohydrate metabolism	gene-LOC123504413|gene-LOC123504418|gene-LOC123510039	LOC123504413;LOC123504418;LOC123510039
3	map00020	Citrate cycle (TCA cycle)	KEGG PATHWAY	3/ 2327	30/ 10232	0.1	0.979471	1	Metabolism	Carbohydrate metabolism	gene-LOC123510101|gene-LOC123518215|gene-LOC123516516	LOC123510101;LOC123518215;LOC123516516
5	map04913	Ovarian steroidogenesis	KEGG PATHWAY	5/ 2327	43/ 10232	0.116279	0.979942	1	Organismal Systems	Endocrine system	gene-LOC123502583|gene-LOC123517626|gene-LOC123507929|gene-LOC123510504|gene-LOC123506988	LOC123502583;LOC123517626;LOC123507929;LOC123510504;LOC123506988
21	map04145	Phagosome	KEGG PATHWAY	21/ 2327	132/ 10232	0.159091	0.980119	1	Cellular Processes	Transport and catabolism	gene-LOC123512292|gene-LOC123519783|gene-LOC123508623|gene-LOC123502771|gene-LOC123503825|gene-LOC123520012|gene-LOC123504211|gene-LOC123507655|gene-LOC123499407|gene-LOC123506988|gene-LOC123515234|gene-LOC123510911|gene-LOC123506277|gene-LOC123502948|gene-LOC123501876|gene-LOC123501690|gene-LOC123504404|gene-LOC123511148|gene-LOC123519090|gene-LOC123515372|gene-LOC123506254	LOC123512292;LOC123519783;LOC123508623;LOC123502771;LOC123503825;LOC123520012;LOC123504211;LOC123507655;LOC123499407;LOC123506988;LOC123515234;LOC123510911;LOC123506277;LOC123502948;LOC123501876;LOC123501690;LOC123504404;LOC123511148;LOC123519090;LOC123515372;LOC123506254
4	map00040	Pentose and glucuronate interconversions	KEGG PATHWAY	4/ 2327	37/ 10232	0.108108	0.981031	1	Metabolism	Carbohydrate metabolism	gene-LOC123505469|gene-LOC123501490|gene-LOC123505470|gene-LOC123519849	LOC123505469;LOC123501490;LOC123505470;LOC123519849
21	map03013	Nucleocytoplasmic transport	KEGG PATHWAY	21/ 2327	133/ 10232	0.157895	0.982122	1	Genetic Information Processing	Translation	gene-LOC123513821|gene-LOC123508036|gene-LOC123503572|gene-LOC123520171|gene-LOC123520212|gene-LOC123520446|gene-LOC123514592|gene-LOC123504809|gene-LOC123515935|gene-LOC123517351|gene-LOC123514229|gene-LOC123516789|gene-LOC123516669|gene-LOC123508951|gene-LOC123499053|gene-LOC123505187|gene-LOC123516150|gene-LOC123516152|gene-LOC123518391|gene-LOC123513561|gene-LOC123500168	LOC123513821;LOC123508036;LOC123503572;LOC123520171;LOC123520212;LOC123520446;LOC123514592;LOC123504809;LOC123515935;LOC123517351;LOC123514229;LOC123516789;LOC123516669;LOC123508951;LOC123499053;LOC123505187;LOC123516150;LOC123516152;LOC123518391;LOC123513561;LOC123500168
6	map04975	Fat digestion and absorption	KEGG PATHWAY	6/ 2327	50/ 10232	0.12	0.982653	1	Organismal Systems	Digestive system	gene-LOC123513121|gene-LOC123513322|gene-LOC123498009|gene-LOC123507056|gene-LOC123506988|gene-LOC123501823	LOC123513121;LOC123513322;LOC123498009;LOC123507056;LOC123506988;LOC123501823
1	map00981	Insect hormone biosynthesis	KEGG PATHWAY	1/ 2327	16/ 10232	0.0625	0.983947	1	Metabolism	Metabolism of terpenoids and polyketides	gene-LOC123510039	LOC123510039
32	map05203	Viral carcinogenesis	KEGG PATHWAY	32/ 2327	192/ 10232	0.166667	0.985254	1	Human Diseases	Cancer: overview	gene-LOC123517956|gene-LOC123499336|gene-LOC123514785|gene-LOC123501238|gene-LOC123498482|gene-LOC123498118|gene-LOC123503537|gene-LOC123506030|gene-LOC123505321|gene-LOC123500051|gene-LOC123499132|gene-LOC123502239|gene-LOC123515372|gene-LOC123515169|gene-LOC123507929|gene-LOC123499463|gene-LOC123505133|gene-LOC123509329|gene-LOC123504857|gene-LOC123508304|gene-LOC123509663|gene-LOC123516267|gen…	LOC123517956;LOC123499336;LOC123514785;LOC123501238;LOC123498482;LOC123498118;LOC123503537;LOC123506030;LOC123505321;LOC123500051;LOC123499132;LOC123502239;LOC123515372;LOC123515169;LOC123507929;LOC123499463;LOC123505133;LOC123509329;LOC123504857;LOC123508304;LOC123509663;LOC123516267;LOC123503556;LOC123503491;LOC123510272;LOC123517782;LOC123516630;LOC123504632;LOC123501492;LOC123518246;LOC123507…
6	map00350	Tyrosine metabolism	KEGG PATHWAY	6/ 2327	51/ 10232	0.117647	0.985292	1	Metabolism	Amino acid metabolism	gene-LOC123513868|gene-LOC123511356|gene-LOC123506050|gene-LOC123516775|gene-LOC123509989|gene-LOC123510039	LOC123513868;LOC123511356;LOC123506050;LOC123516775;LOC123509989;LOC123510039
7	map00513	Various types of N-glycan biosynthesis	KEGG PATHWAY	7/ 2327	58/ 10232	0.12069	0.987334	1	Metabolism	Glycan biosynthesis and metabolism	gene-LOC123512426|gene-LOC123503699|gene-LOC123510587|gene-LOC123517910|gene-LOC123513292|gene-LOC123520501|gene-LOC123506085	LOC123512426;LOC123503699;LOC123510587;LOC123517910;LOC123513292;LOC123520501;LOC123506085
9	map00520	Amino sugar and nucleotide sugar metabolism	KEGG PATHWAY	9/ 2327	70/ 10232	0.128571	0.987593	1	Metabolism	Carbohydrate metabolism	gene-LOC123516500|gene-LOC123504056|gene-LOC123510162|gene-LOC123504560|gene-LOC123517743|gene-LOC123512843|gene-LOC123510000|gene-LOC123506085|gene-LOC123513298	LOC123516500;LOC123504056;LOC123510162;LOC123504560;LOC123517743;LOC123512843;LOC123510000;LOC123506085;LOC123513298
3	map00511	Other glycan degradation	KEGG PATHWAY	3/ 2327	33/ 10232	0.0909091	0.988774	1	Metabolism	Glycan biosynthesis and metabolism	gene-LOC123517910|gene-LOC123520668|gene-LOC123506085	LOC123517910;LOC123520668;LOC123506085
7	map04977	Vitamin digestion and absorption	KEGG PATHWAY	7/ 2327	62/ 10232	0.112903	0.993397	1	Organismal Systems	Digestive system	gene-LOC123499699|gene-LOC123506988|gene-LOC123499702|gene-LOC123498009|gene-LOC123507056|gene-LOC123511681|gene-LOC123501823	LOC123499699;LOC123506988;LOC123499702;LOC123498009;LOC123507056;LOC123511681;LOC123501823
3	map00860	Porphyrin metabolism	KEGG PATHWAY	3/ 2327	37/ 10232	0.0810811	0.995085	1	Metabolism	Metabolism of cofactors and vitamins	gene-LOC123515823|gene-LOC123515582|gene-LOC123514285	LOC123515823;LOC123515582;LOC123514285
1	map04950	Maturity onset diabetes of the young	KEGG PATHWAY	1/ 2327	22/ 10232	0.0454545	0.996597	1	Human Diseases	Endocrine and metabolic disease	gene-LOC123504406	LOC123504406
4	map04060	Cytokine-cytokine receptor interaction	KEGG PATHWAY	4/ 2327	52/ 10232	0.0769231	0.998987	1	Environmental Information Processing	Signaling molecules and interaction	gene-LOC123508402|gene-LOC123518274|gene-LOC123505119|gene-LOC123502847	LOC123508402;LOC123518274;LOC123505119;LOC123502847
1	map00591	Linoleic acid metabolism	KEGG PATHWAY	1/ 2327	27/ 10232	0.037037	0.999067	1	Metabolism	Lipid metabolism	gene-LOC123514893	LOC123514893
3	map00130	Ubiquinone and other terpenoid-quinone biosynthesis	KEGG PATHWAY	3/ 2327	45/ 10232	0.0666667	0.99911	1	Metabolism	Metabolism of cofactors and vitamins	gene-LOC123506090|gene-LOC123507437|gene-LOC123517123	LOC123506090;LOC123507437;LOC123517123
35	map04080	Neuroactive ligand-receptor interaction	KEGG PATHWAY	35/ 2327	269/ 10232	0.130112	0.999985	1	Environmental Information Processing	Signaling molecules and interaction	gene-LOC123513665|gene-LOC123514651|gene-LOC123498151|gene-LOC123517732|gene-LOC123515238|gene-LOC123503230|gene-LOC123519993|gene-LOC123506653|gene-LOC123502697|gene-LOC123505526|gene-LOC123503083|gene-LOC123503929|gene-LOC123500035|gene-LOC123508776|gene-LOC123509220|gene-LOC123508453|gene-LOC123507464|gene-LOC123499219|gene-LOC123500998|gene-LOC123499383|gene-LOC123519408|gene-LOC123517586|gen…	LOC123513665;LOC123514651;LOC123498151;LOC123517732;LOC123515238;LOC123503230;LOC123519993;LOC123506653;LOC123502697;LOC123505526;LOC123503083;LOC123503929;LOC123500035;LOC123508776;LOC123509220;LOC123508453;LOC123507464;LOC123499219;LOC123500998;LOC123499383;LOC123519408;LOC123517586;LOC123506284;LOC123511951;LOC123502556;LOC123520435;LOC123518102;LOC123507123;LOC123516859;LOC123519070;LOC123501…
20	map03008	Ribosome biogenesis in eukaryotes	KEGG PATHWAY	20/ 2327	220/ 10232	0.0909091	1	1	Genetic Information Processing	Translation	gene-LOC123498511|gene-LOC123508036|gene-LOC123498842|gene-LOC123503586|gene-LOC123520171|gene-LOC123508783|gene-LOC123505187|gene-LOC123514568|gene-LOC123501379|gene-LOC123506026|gene-LOC123520498|gene-LOC123510149|gene-LOC123515845|gene-LOC123520819|gene-LOC123503740|gene-LOC123505577|gene-LOC123514377|gene-LOC123503858|gene-LOC123516152|gene-LOC123517925	LOC123498511;LOC123508036;LOC123498842;LOC123503586;LOC123520171;LOC123508783;LOC123505187;LOC123514568;LOC123501379;LOC123506026;LOC123520498;LOC123510149;LOC123515845;LOC123520819;LOC123503740;LOC123505577;LOC123514377;LOC123503858;LOC123516152;LOC123517925
21	map05034	Alcoholism	KEGG PATHWAY	21/ 2327	243/ 10232	0.0864198	1	1	Human Diseases	Substance dependence	gene-LOC123517956|gene-LOC123516267|gene-LOC123503230|gene-LOC123506570|gene-LOC123518488|gene-LOC123507929|gene-LOC123511356|gene-LOC123516859|gene-LOC123505526|gene-LOC123519070|gene-LOC123500840|gene-LOC123501110|gene-LOC123513518|gene-LOC123519363|gene-LOC123511786|gene-LOC123503537|gene-LOC123502239|gene-LOC123507067|gene-LOC123518532|gene-LOC123509663|gene-LOC123503083	LOC123517956;LOC123516267;LOC123503230;LOC123506570;LOC123518488;LOC123507929;LOC123511356;LOC123516859;LOC123505526;LOC123519070;LOC123500840;LOC123501110;LOC123513518;LOC123519363;LOC123511786;LOC123503537;LOC123502239;LOC123507067;LOC123518532;LOC123509663;LOC123503083
21	map04613	Neutrophil extracellular trap formation	KEGG PATHWAY	21/ 2327	252/ 10232	0.0833333	1	1	Organismal Systems	Immune system	gene-LOC123510269|gene-LOC123503811|gene-LOC123504857|gene-LOC123501238|gene-LOC123502239|gene-LOC123515986|gene-LOC123515170|gene-LOC123515213|gene-LOC123515234|gene-LOC123511786|gene-LOC123500840|gene-LOC123503940|gene-LOC123508304|gene-LOC123520327|gene-LOC123498536|gene-LOC123511378|gene-LOC123511845|gene-LOC123500347|gene-LOC123504455|gene-LOC123515372|gene-LOC123506254	LOC123510269;LOC123503811;LOC123504857;LOC123501238;LOC123502239;LOC123515986;LOC123515170;LOC123515213;LOC123515234;LOC123511786;LOC123500840;LOC123503940;LOC123508304;LOC123520327;LOC123498536;LOC123511378;LOC123511845;LOC123500347;LOC123504455;LOC123515372;LOC123506254
5	map05322	Systemic lupus erythematosus	KEGG PATHWAY	5/ 2327	194/ 10232	0.0257732	1	1	Human Diseases	Immune disease	gene-LOC123500840|gene-LOC123501110|gene-LOC123503083|gene-LOC123505526|gene-LOC123511786	LOC123500840;LOC123501110;LOC123503083;LOC123505526;LOC123511786
