# Supplementary material for: NMDAR-CaMKII Pathway as a Central Regulator of Aggressiveness: Evidence from Transcriptomic and Metabolomic Analysis in Swimming Crabs Portunus trituberculatus
Source: Int J Mol Sci. 2024 Nov 22;25(23):12560. doi: 10.3390/ijms252312560 (PMC11640798; doi:10.3390/ijms252312560)
Supplement: Supplementary file 1 [file ijms-25-12560-s001.zip › Supplementary Table S5.xlsx]

## Sheet: Table S5. Differential metaboli
Metabolite	P_value	FDR	VIP_pred_OPLS-DA	VIP_PLS-DA	FC(GS/GW)	Log2FC(GS/GW)	Significant	Regulate	level	KEGG Compound ID	KEGG Compound First Category	KEGG Compound Second Category	KEGG Pathway ID	KEGG Pathway Description	KEGG Pathway First Category	KEGG Pathway Second Category	Library ID	HMDB Superclass	HMDB Class	HMDB Subclass	CAS ID	M/Z	Retention time	Adducts	Formula	Fragmentation Score	Theoretical Fragmentation Score	Metab ID	ID	Mode	GS1	GS2	GS3	GS4	GS5	GS6	GW1	GW2	GW3	GW4	GW5	GW6	gs_mean	gs_SD	gw_mean	gw_SD
ROSAMICIN	0.009959	0.5925	4.1111	3.318	0.6851	-0.5456	yes	down	B(ii)	-	-	-	-	-	-	-	HMDB0257306	Organic oxygen compounds	Organooxygen compounds	Carbohydrates and carbohydrate conjugates	-	564.35	4.02572	M+H-H2O	C31H51NO9	0	80.8	metab_5840	pos_4736	pos	2.565	3.55	4.385	4.67	1.931	4.019	4.51	4.858	4.447	5.427	5.511	6.074	3.52	1.073	5.138	0.64
Val-Pro-Asp-Pro-Arg	0.02713	0.6229	4.062	3.2498	0.6676	-0.5829	yes	down	B(ii)	-	-	-	-	-	-	-	HMDB0244421	Organic acids and derivatives	Carboxylic acids and derivatives	Amino acids, peptides, and analogues	-	292.163	2.73872	M+2H	C25H42N8O8	0	45.8	metab_114	pos_10103	pos	1.405	4.03	4.813	1.643	4.777	4.339	4.943	4.4	5.173	5.339	5.774	5.834	3.501	1.561	5.244	0.5377
Fasciculol F	0.04094	0.644	3.9386	3.0367	0.7027	-0.509	yes	down	B(ii)	C19958	-	-	-	-	-	-	HMDB0035188	Lipids and lipid-like molecules	Prenol lipids	Triterpenoids	65694-21-5	746.444	4.83158	M+Na	C39H65NO11	0	40.3	metab_6196	pos_5070	pos	2.793	4.818	5.598	3.037	2.912	2.961	5.288	3.062	5.803	5.574	5.837	5.917	3.687	1.207	5.247	1.095
Psma-hbed-CC	0.008575	0.5898	3.8158	3.0102	0.7579	-0.3999	yes	down	B(ii)	-	-	-	-	-	-	-	HMDB0259528	Organic acids and derivatives	Carboxylic acids and derivatives	Hexacarboxylic acids and derivatives	-	485.208	3.1473	M+H+Na	C44H62N6O17	0	32.2	metab_5141	pos_4064	pos	3.67	4.263	4.685	3.915	4.269	3.838	5.162	3.81	5.728	5.301	6.183	6.327	4.107	0.3701	5.419	0.9136
PC(20:5(5Z,8Z,11Z,14Z,16E)-OH(18R)/14:1(9Z))	0.04197	0.644	3.7349	3.0627	0.6756	-0.5658	yes	down	B(ii)	-	-	-	-	-	-	-	HMDB0285749	Not Available	Not Available	Not Available	-	405.74	2.86425	M+2Na	C42H72NO9P	0	46.3	metab_11134	pos_9823	pos	1.366	1.574	4.773	4.369	4.503	4.213	4.433	3.953	5.195	5.476	5.66	6.076	3.467	1.559	5.132	0.7965
Tildipirosin	0.01072	0.5998	3.5062	2.701	0.7788	-0.3607	yes	down	B(ii)	-	-	-	-	-	-	-	HMDB0259090	Organic oxygen compounds	Organooxygen compounds	Carbohydrates and carbohydrate conjugates	-	378.758	3.76827	M+H+Na	C41H71N3O8	0	33.2	metab_9833	pos_8589	pos	3.426	3.642	3.794	3.671	4.003	3.942	4.169	3.566	4.776	5.41	5.307	5.633	3.746	0.2125	4.81	0.8054
Cytidine	0.004868	0.2797	3.4163	3.2721	1.3888	0.4738	yes	up	B(i)	C00475	Nucleic acids	Nucleosides	map00240;map01100;map02010;map01232	Pyrimidine metabolism;Metabolic pathways;ABC transporters;Nucleotide metabolism	Metabolism;Metabolism;Environmental Information Processing;Metabolism	Nucleotide metabolism;Global and overview maps;Membrane transport;Global and overview maps	HMDB0000089;HMDB0248553;PW_C000061;MJDBOTE0000789	Nucleosides, nucleotides, and analogues	Pyrimidine nucleosides	Not Available	65-46-3	242.078	1.04752	M-H, M+FA-H, M+Cl	C9H13N3O5	56.5	0	metab_17601	neg_73	neg	5.046	4.006	4.141	4.774	3.637	4.626	3.896	3.905	2.677	2.569	3.289	2.555	4.372	0.5306	3.148	0.642
PE(DiMe(11,5)/TXB2)	0.01092	0.5998	3.3012	2.5378	0.8364	-0.2577	yes	down	B(ii)	-	-	-	-	-	-	-	HMDB0284792	Not Available	Not Available	Not Available	-	461.776	3.40897	M+H+Na	C47H82NO13P	0	46.8	metab_10267	pos_8992	pos	4.409	4.532	5.317	4.34	5.019	5.217	5.507	4.689	5.833	5.904	6.119	6.422	4.806	0.4301	5.746	0.6004
Bz-Arg-OEt	0.02242	0.6157	3.1974	2.4299	0.8091	-0.3056	yes	down	B(ii)	C01670	-	-	-	-	-	-	HMDB0249494	Benzenoids	Benzene and substituted derivatives	Benzoic acids and derivatives	-	320.18	3.55742	2M+3H2O+2H	C15H22N4O3	0	38.3	metab_10082	pos_8818	pos	3.559	3.775	4.8	3.804	3.679	3.727	4.276	3.699	5.255	4.84	5.228	5.553	3.891	0.4538	4.809	0.6993
Avermectin A1a	0.01359	0.6095	3.1669	2.6311	0.7927	-0.3352	yes	down	B(ii)	C11984	-	-	map01100	Metabolic pathways	Metabolism	Global and overview maps	HMDB0242563;LMPK04000025	Phenylpropanoids and polyketides	Macrolides and analogues	Not Available	65195-51-9	444.263	3.29172	M+2H	C49H74O14	0	32.3	metab_10427	pos_9149	pos	3.572	3.821	4.436	4.036	4.876	3.504	4.48	4.023	5.457	5.305	5.641	5.679	4.041	0.5309	5.098	0.6842
PA(20:5(5Z,8Z,11Z,14Z,17Z)/TXB2)	0.006803	0.5787	3.163	2.5389	0.8261	-0.2756	yes	down	B(ii)	-	-	-	-	-	-	-	HMDB0265381	Not Available	Not Available	Not Available	-	427.215	4.0719	M+2Na	C43H69O12P	0	33.3	metab_5866	pos_4760	pos	4.65	4.494	4.892	4.206	3.705	4.079	5.386	4.607	5.132	4.843	5.539	5.997	4.338	0.4276	5.251	0.5005
PG(TXB2/20:4(5Z,8Z,11Z,14Z))	0.007241	0.5787	3.1561	2.5683	0.821	-0.2845	yes	down	B(ii)	-	-	-	-	-	-	-	HMDB0269945	Not Available	Not Available	Not Available	-	465.245	3.86197	M+2Na	C46H77O14P	0	62.6	metab_9719	pos_8483	pos	3.976	4.473	4.302	4.963	4.158	4.378	4.739	4.421	5.486	5.586	5.895	5.848	4.375	0.3367	5.329	0.6087
Partricin A	0.03473	0.6267	3.066	2.3338	0.8412	-0.2495	yes	down	B(ii)	-	-	-	-	-	-	-	HMDB0256136	Organic acids and derivatives	Carboxylic acids and derivatives	Amino acids, peptides, and analogues	-	586.285	3.71358	M+2Na	C59H86N2O19	0	75.2	metab_5612	pos_4518	pos	4.906	4.77	5.394	4.915	4.406	4.204	5.175	4.264	5.927	6.145	6.131	6.353	4.766	0.42	5.666	0.7992
BERBAMINE	0.01224	0.5998	3.0619	2.5518	0.8185	-0.2889	yes	down	B(ii)	C09357	-	-	-	-	-	-	HMDB0242681	Lignans, neolignans and related compounds	Not Available	Not Available	478-61-5	631.283	3.58862	M+Na	C37H40N2O6	0	31.5	metab_10042	pos_8781	pos	3.839	4.651	5.264	3.527	5.055	4.233	5.184	4.988	5.575	5.039	5.9	5.771	4.428	0.6841	5.41	0.3911
PA(PGJ2/i-12:0)	0.02261	0.6157	3.0463	2.4429	0.8411	-0.2497	yes	down	B(ii)	-	-	-	-	-	-	-	HMDB0267348	Not Available	Not Available	Not Available	-	715.351	3.27647	M+2Na-H	C35H59O10P	0	59.3	metab_10450	pos_9171	pos	4.755	5.28	5.796	4.461	5.734	4.343	5.827	4.942	6.105	6.143	6.568	6.521	5.062	0.634	6.018	0.5955
Biolimus A9	0.04082	0.644	3.0172	2.2984	0.8326	-0.2643	yes	down	B(ii)	-	-	-	-	-	-	-	HMDB0249224	Phenylpropanoids and polyketides	Macrolide lactams	Not Available	-	504.801	2.80115	M+H+Na	C55H87NO14	0	86.4	metab_11256	pos_9937	pos	3.778	4.441	5.384	3.761	4.765	4.367	5.212	4.009	5.616	5.276	5.836	5.873	4.416	0.6163	5.304	0.6915
6-Hydroxypseudooxynicotine	0.02524	0.3343	3.014	2.5475	0.8338	-0.2622	yes	down	B(ii)	C01297	-	-	map01100;map00760	Metabolic pathways;Nicotinate and nicotinamide metabolism	Metabolism;Metabolism	Global and overview maps;Metabolism of cofactors and vitamins	HMDB0240264	Organic oxygen compounds	Organooxygen compounds	Carbonyl compounds	7424-35-3	581.307	3.27538	3M-H	C10H14N2O2	0	32.9	metab_16457	neg_5763	neg	3.922	4.465	4.934	3.829	5.007	4.427	5.195	4.097	5.317	5.503	5.879	5.893	4.431	0.4913	5.314	0.6611
Glycyl-prolyl-arginyl-valyl-valyl-glutamic acid	0.01463	0.308	3.0139	2.7925	0.8141	-0.2967	yes	down	B(ii)	-	-	-	-	-	-	-	HMDB0252831	Organic acids and derivatives	Carboxylic acids and derivatives	Amino acids, peptides, and analogues	-	676.334	3.89042	M+Na-2H	C28H49N9O9	0	73.4	metab_12469	neg_2042	neg	3.839	4.445	5.273	3.609	4.784	4.195	5.429	4.257	5.506	5.444	5.72	5.761	4.358	0.6136	5.353	0.5551
CDP-DG(i-15:0/18:1(12Z)-2OH(9,10))	0.02211	0.6157	3.0091	2.3935	0.8462	-0.2409	yes	down	B(ii)	-	-	-	-	-	-	-	HMDB0293624	Not Available	Not Available	Not Available	-	499.756	3.70577	M+2H	C45H81N3O17P2	0	30.1	metab_5606	pos_4512	pos	4.038	4.985	5.537	5.433	4.852	4.593	5.287	4.934	5.981	5.823	6.341	6.421	4.906	0.5541	5.798	0.5873
CDP-DG(16:0/18:1(11Z))	0.007929	0.5898	3.0048	2.3473	0.8704	-0.2002	yes	down	B(ii)	C00269	-	-	map01100;map00564;map04070	Metabolic pathways;Glycerophospholipid metabolism;Phosphatidylinositol signaling system	Metabolism;Metabolism;Environmental Information Processing	Global and overview maps;Lipid metabolism;Signal transduction	PW_C003021;HMDB0006970;LMGP13010002	Lipids and lipid-like molecules	Glycerophospholipids	CDP-glycerols	-	501.764	2.95078	M+H+Na	C46H83N3O15P2	0	31.7	metab_10974	pos_9676	pos	4.91	5.415	5.801	4.987	5.37	5.352	6.015	5.281	6.177	5.928	6.574	6.603	5.306	0.3233	6.096	0.4883
Strophanthidin	0.0395	0.3651	2.968	2.4476	1.1822	0.2415	yes	up	B(ii)	C19988	-	-	-	-	-	-	LMST01120005;HMDB0258516	Lipids and lipid-like molecules	Steroids and steroid derivatives	Steroid lactones	66-28-4	403.211	6.36045	M-H	C23H32O6	0	34.6	metab_13407	neg_2925	neg	5.552	5.446	5.518	5.078	5.595	5.469	4.688	5.429	4.998	5.376	3.615	3.516	5.443	0.1866	4.604	0.8484
CDP-DG(18:1(9Z)-O(12,13)/16:0)	0.04267	0.644	2.9596	2.2011	0.8611	-0.2157	yes	down	B(ii)	-	-	-	-	-	-	-	HMDB0290822	Not Available	Not Available	Not Available	-	497.758	2.67645	M+2H	C46H81N3O16P2	0	33.7	metab_283	pos_10267	pos	4.634	5.181	5.419	4.076	5.549	5.044	5.225	4.786	5.84	6.233	6.247	6.394	4.984	0.5473	5.788	0.6481
Adenosine 3'-monophosphate	0.01168	0.5998	2.9583	2.4397	1.2007	0.2639	yes	up	B(i)	C01367	-	-	map01100;map00230	Metabolic pathways;Purine metabolism	Metabolism;Metabolism	Global and overview maps;Nucleotide metabolism	HMDB0003540	Nucleosides, nucleotides, and analogues	Ribonucleoside 3''-phosphates	Not Available	84-21-9	348.07	1.40013	M+H	C10H14N5O7P	75.4	0	metab_3911	pos_2900	pos	5.436	4.717	5.281	5.425	4.586	5.322	4.934	4.457	4.749	3.549	4.294	3.644	5.128	0.3763	4.271	0.5687
PC(PGD1/18:1(11Z))	0.02146	0.6157	2.8415	2.134	0.8647	-0.2097	yes	down	B(ii)	-	-	-	-	-	-	-	HMDB0286406	Not Available	Not Available	Not Available	-	451.776	3.82293	M+2Na	C46H84NO11P	0	56.3	metab_9767	pos_8528	pos	4.279	4.592	4.968	4.352	4.227	4.276	4.682	4.248	5.359	5.386	5.499	5.699	4.449	0.2854	5.145	0.5577
Alpha-Crocetin glucosyl ester	0.01879	0.6095	2.8122	2.1337	0.8666	-0.2066	yes	down	B(ii)	-	-	-	-	-	-	-	HMDB0039120	Lipids and lipid-like molecules	Prenol lipids	Diterpenoids	58050-17-2	523.252	2.96642	M+CH3OH+H	C26H34O9	0	41	metab_10940	pos_9645	pos	4.221	4.579	4.443	4.536	4.322	4.56	4.905	4.374	5.046	4.816	5.693	5.931	4.443	0.1447	5.127	0.5806
L-Thyronine	0.002161	0.5481	2.8003	2.4198	1.1672	0.2231	yes	up	B(ii)	-	-	-	-	-	-	-	HMDB0000667	Organic acids and derivatives	Carboxylic acids and derivatives	Amino acids, peptides, and analogues	1596-67-4	588.23	6.83443	2M+ACN+H	C15H15NO4	0	69.6	metab_7802	pos_6641	pos	6.057	5.463	4.955	5.448	5.191	5.596	4.487	5.106	4.94	4.527	4.518	4.449	5.452	0.3744	4.671	0.2788
Gentiobiosyl 2-methyl-6-oxo-2E,4E-heptadienoate	0.03508	0.6267	2.7866	2.1482	0.8544	-0.227	yes	down	B(ii)	-	-	-	-	-	-	-	HMDB0032134	Organic oxygen compounds	Organooxygen compounds	Carbohydrates and carbohydrate conjugates	-	511.204	2.8877	M+CH3OH+H	C20H30O13	0	35.2	metab_4810	pos_3755	pos	3.757	4.517	5.069	4.038	5.328	4.585	4.877	4.577	5.365	5.496	5.8	5.826	4.549	0.5944	5.324	0.5034
Alkergot	0.0308	0.3435	2.7563	2.3843	0.8362	-0.2581	yes	down	B(ii)	-	-	-	-	-	-	-	HMDB0248148	Alkaloids and derivatives	Ergoline and derivatives	Lysergic acids and derivatives	-	628.287	4.04447	M+K-2H	C33H45N5O5	0	92.1	metab_12557	neg_2123	neg	3.618	3.93	4.66	3.804	4.632	3.735	4.586	3.743	4.896	5.236	5.351	5.342	4.063	0.4625	4.859	0.623
CDP-DG(20:3(8Z,11Z,14Z)-2OH(5,6)/i-14:0)	0.03973	0.644	2.7532	2.0528	0.8869	-0.1732	yes	down	B(ii)	-	-	-	-	-	-	-	HMDB0293509	Not Available	Not Available	Not Available	-	504.753	3.06075	M+2H	C46H79N3O17P2	0	37.5	metab_5042	pos_3971	pos	5.002	5.23	6.049	5.061	5.757	5.61	6.118	5.051	6.163	6.299	6.493	6.755	5.451	0.4194	6.146	0.5857
Desmethylranitidine	0.04804	0.3843	2.7134	2.3051	0.8469	-0.2397	yes	down	B(ii)	-	-	-	-	-	-	-	HMDB0246778	Organic nitrogen compounds	Organonitrogen compounds	Amines	-	599.246	6.25577	2M-H	C12H20N4O3S	0	51	metab_14825	neg_4246	neg	3.8	4.154	4.919	4.411	4.58	3.753	5.183	3.761	4.93	5.084	5.442	5.845	4.269	0.4557	5.041	0.7043
Adenosine 5'-Monophosphate	0.01579	0.308	2.6954	2.6805	1.2499	0.3218	yes	up	B(i)	C00020	Nucleic acids	Nucleotides	map01100;map00230;map01240;map01232;map04068;map04150	Metabolic pathways;Purine metabolism;Biosynthesis of cofactors;Nucleotide metabolism;FoxO signaling pathway;mTOR signaling pathway	Metabolism;Metabolism;Metabolism;Metabolism;Environmental Information Processing;Environmental Information Processing	Global and overview maps;Nucleotide metabolism;Global and overview maps;Global and overview maps;Signal transduction;Signal transduction	HMDB0000045;MJDBOTE0000497	Nucleosides, nucleotides, and analogues	Purine nucleotides	Purine ribonucleotides	61-19-8	346.056	1.07132	M-H	C10H14N5O7P	51.3	0	metab_17090	neg_6354	neg	4.989	4.445	5.026	3.701	5.557	3.984	3.494	4.236	3.938	3.4	3.711	3.385	4.617	0.7011	3.694	0.3393
Triterpenoid	0.01545	0.308	2.6668	2.6491	0.8288	-0.2709	yes	down	B(ii)	C06085	-	-	-	-	-	-	HMDB0004309	Lipids and lipid-like molecules	Prenol lipids	Triterpenoids	-	573.29	3.67142	M+Na-2H	C30H48O7S	0	47.7	metab_16123	neg_5457	neg	3.344	3.716	4.984	4.868	4.824	4.474	5.346	4.75	5.296	5.035	5.617	5.577	4.368	0.6818	5.27	0.3306
Plactin D	0.02855	0.6251	2.6133	1.9965	0.8823	-0.1807	yes	down	B(ii)	-	-	-	-	-	-	-	HMDB0256630	Organic acids and derivatives	Carboxylic acids and derivatives	Amino acids, peptides, and analogues	-	315.208	2.56172	M+2H	C32H52N8O5	0	80.1	metab_4370	pos_3334	pos	5.039	4.725	5.034	4.669	4.73	4.401	4.899	4.544	5.484	5.83	5.722	5.932	4.766	0.2417	5.402	0.559
DG(LTE4/0:0/8:0)	0.0321	0.6267	2.6132	2.1009	0.8841	-0.1777	yes	down	B(ii)	-	-	-	-	-	-	-	HMDB0297134	Not Available	Not Available	Not Available	-	678.345	3.29172	M+2H, M+K	C34H57NO8S	0	57.6	metab_11270	pos_995	pos	4.862	5.485	6.079	5.677	5.792	5.28	6.336	5.129	6.418	6.306	6.65	6.684	5.529	0.4247	6.254	0.5731
Desmethylmisonidazole	0.003889	0.2704	2.6109	3.4311	1.4717	0.5575	yes	up	B(ii)	-	-	-	-	-	-	-	HMDB0244560	Organic 1,3-dipolar compounds	Allyl-type 1,3-dipolar organic compounds	Organic nitro compounds	-	168.041	2.92557	M-H2O-H	C6H9N3O4	0	40.4	metab_16667	neg_5953	neg	4.021	4.211	3.851	3.464	3.754	2.848	2.1	2.383	3.166	1.973	2.057	3.368	3.691	0.4838	2.508	0.6074
20-Hydroxy-leukotriene E4	0.0315	0.6267	2.6062	2.0832	0.8546	-0.2267	yes	down	B(ii)	C03577	-	-	map00590	Arachidonic acid metabolism	Metabolism	Lipid metabolism	HMDB0012639;LMFA03020062;LMFA03020025	Lipids and lipid-like molecules	Fatty Acyls	Eicosanoids	111844-33-8	497.271	4.5344	M+ACN+H	C23H37NO6S	0	33.1	metab_9178	pos_7974	pos	3.807	4.286	4.431	4.228	4.768	3.975	4.561	3.947	5.074	5.297	5.684	5.267	4.249	0.3393	4.972	0.6213
ADP	6.535e-05	0.1272	2.6056	3.0722	1.2035	0.2672	yes	up	B(i)	C00008	Nucleic acids	Nucleotides	map01100;map00230;map01240;map01232;map04068;map04080;map00190;map04142	Metabolic pathways;Purine metabolism;Biosynthesis of cofactors;Nucleotide metabolism;FoxO signaling pathway;Neuroactive ligand-receptor interaction;Oxidative phosphorylation;Lysosome	Metabolism;Metabolism;Metabolism;Metabolism;Environmental Information Processing;Environmental Information Processing;Metabolism;Cellular Processes	Global and overview maps;Nucleotide metabolism;Global and overview maps;Global and overview maps;Signal transduction;Signaling molecules and interaction;Energy metabolism;Transport and catabolism	HMDB0001341	Nucleosides, nucleotides, and analogues	Purine nucleotides	Purine ribonucleotides	58-64-0	426.023	1.01583	M-H	C10H15N5O10P2	56.1	0	metab_17107	neg_6370	neg	5.153	4.773	5.17	4.745	5.307	4.766	4.181	3.815	4.409	4.173	4.152	4.128	4.986	0.2517	4.143	0.1902
Cofaryloside	0.03127	0.3435	2.6053	2.2889	0.8597	-0.2181	yes	down	B(ii)	-	-	-	-	-	-	-	HMDB0035096	Lipids and lipid-like molecules	Prenol lipids	Terpene glycosides	63558-43-0	535.253	4.14428	M+Na-2H	C26H42O10	0	74.9	metab_12604	neg_2169	neg	3.342	4.549	4.931	4.267	4.734	4.304	5.056	4.386	5.061	4.932	5.322	5.637	4.355	0.5568	5.066	0.4177
Araloside S1	0.02775	0.6229	2.596	1.9907	0.9107	-0.135	yes	down	B(ii)	-	-	-	-	-	-	-	HMDB0035497	Lipids and lipid-like molecules	Prenol lipids	Terpene glycosides	256531-73-4	612.331	2.51545	M+2H+Na, M+H+Na, M+2Na	C61H100O23	0	44.5	metab_2502	pos_158	pos	6.336	6.324	6.581	5.509	6.469	6.268	6.514	6.141	6.991	7.178	7.034	7.307	6.248	0.3794	6.861	0.4438
17a,21-Dihydroxy-5b-pregnane-3,11,20-trione	0.01213	0.299	2.589	2.6268	1.2297	0.2983	yes	up	B(ii)	C05469	-	-	-	-	-	-	PW_C002911;HMDB0006758	Lipids and lipid-like molecules	Steroids and steroid derivatives	Hydroxysteroids	68-54-2	383.185	6.39245	M+Na-2H	C21H30O5	0	74.9	metab_14678	neg_4107	neg	5.081	4.766	4.559	3.6	4.865	4.979	3.579	4.581	3.97	3.484	3.569	3.47	4.642	0.541	3.775	0.4351
PIP(22:5(7Z,10Z,13Z,16Z,19Z)/PGF2alpha)	0.0239	0.6157	2.5468	1.9486	0.9082	-0.1389	yes	down	B(ii)	-	-	-	-	-	-	-	HMDB0280729	Not Available	Not Available	Not Available	-	532.261	3.29172	M+2H	C51H84O19P2	0	44.5	metab_10423	pos_9145	pos	5.413	5.861	6.215	5.751	6.186	5.776	6.319	5.713	6.51	6.39	6.768	7.058	5.867	0.3002	6.46	0.4557
Ferribactin	0.03957	0.644	2.5156	1.9614	0.8908	-0.1668	yes	down	B(ii)	-	-	-	-	-	-	-	HMDB0304352	Organic acids and derivatives	Carboxylic acids and derivatives	Amino acids, peptides, and analogues	-	687.331	3.5652	M+H+Na	C56H90N18O21	0	37.5	metab_10066	pos_8803	pos	4.72	5.387	5.906	4.984	5.599	5.02	5.756	5.027	6.235	5.825	6.283	6.361	5.269	0.4409	5.915	0.5018
5-Valyl angiotensin II	0.0414	0.644	2.4683	2.4011	0.8391	-0.2531	yes	down	B(ii)	-	-	-	-	-	-	-	HMDB0246844	Organic acids and derivatives	Carboxylic acids and derivatives	Amino acids, peptides, and analogues	-	516.763	2.56172	M+2H	C49H69N13O12	0	57	metab_432	pos_10417	pos	3.216	5.494	5.171	6.009	5.856	5.503	6.459	6.232	5.886	5.974	6.278	6.412	5.208	1.02	6.207	0.232
5alpha-Androst-1-en-3-one	0.04307	0.3739	2.4598	2.3729	1.2081	0.2727	yes	up	B(ii)	C02941	-	-	-	-	-	-	HMDB0246873	Lipids and lipid-like molecules	Steroids and steroid derivatives	Androstane steroids	-	271.207	6.39245	M-H	C19H28O	0	72.2	metab_14686	neg_4114	neg	4.871	4.826	4.788	3.973	5.002	4.86	3.341	4.938	3.788	4.811	3.331	3.233	4.72	0.3729	3.907	0.7747
PC(2:0/18:1(12Z)-2OH(9,10))	0.04166	0.3698	2.4322	2.2537	0.8471	-0.2394	yes	down	B(ii)	-	-	-	-	-	-	-	HMDB0288856	Not Available	Not Available	Not Available	-	630.312	4.19232	M+Cl	C28H54NO10P	0	80.2	metab_12625	neg_2189	neg	3.353	3.202	4.727	4.812	4.068	4.474	4.883	4.221	4.826	4.901	4.949	5.301	4.106	0.6936	4.847	0.3501
Ile Glu Leu Lys	0.009068	0.292	2.4169	2.3862	0.8581	-0.2208	yes	down	B(i)	-	-	-	-	-	-	-	-	-	-	-	-	500.31	3.33342	M-H	C23H43N5O7	59.2	0	metab_16407	neg_5718	neg	3.737	4.001	4.624	4.678	3.861	4.311	5.085	4.648	4.868	4.376	5.05	5.353	4.202	0.3974	4.897	0.3467
Digoxigenin bisdigitoxoside	0.04861	0.6606	2.4139	1.9064	0.8977	-0.1557	yes	down	B(ii)	-	-	-	-	-	-	-	HMDB0060818	Lipids and lipid-like molecules	Steroids and steroid derivatives	Steroid lactones	-	633.36	3.81512	M+H-H2O	C35H54O11	0	66	metab_5695	pos_4598	pos	5.118	5.538	6.044	5.545	5.58	5.151	6.224	4.941	6.374	6.194	6.475	6.522	5.496	0.3387	6.122	0.5928
Gly-Pro-Arg-Pro-Lys	0.01735	0.6095	2.3999	2.379	0.8666	-0.2066	yes	down	B(ii)	-	-	-	-	-	-	-	HMDB0252830	Organic acids and derivatives	Carboxylic acids and derivatives	Amino acids, peptides, and analogues	-	554.344	6.39065	M+H, M+Na	C24H43N9O6	0	65.5	metab_2358	pos_1445	pos	5.225	4.471	4.27	4.66	5.366	5.44	5.764	5.783	5.005	5.398	5.789	6.224	4.905	0.5005	5.66	0.4143
Terbutryn	0.03845	0.3637	2.3992	1.9948	0.8894	-0.1691	yes	down	B(ii)	C18811	-	-	-	-	-	-	HMDB0258830	Organoheterocyclic compounds	Triazines	1,3,5-triazines	886-50-0	722.398	3.30542	3M-H	C10H19N5S	0	31	metab_16433	neg_5741	neg	4.224	4.677	5.043	4.41	4.852	4.341	4.802	4.348	5.366	5.393	5.367	5.698	4.591	0.3191	5.162	0.4932
Adenosine monophosphate	0.01485	0.6095	2.3973	2.0968	1.1428	0.1926	yes	up	B(i)	C01367;C00946;C00020	-;-;Nucleic acids	-;-;Nucleotides	map01100;map00230;map01240;map01232;map04068;map04150	Metabolic pathways;Purine metabolism;Biosynthesis of cofactors;Nucleotide metabolism;FoxO signaling pathway;mTOR signaling pathway	Metabolism;Metabolism;Metabolism;Metabolism;Environmental Information Processing;Environmental Information Processing	Global and overview maps;Nucleotide metabolism;Global and overview maps;Global and overview maps;Signal transduction;Signal transduction	PW_C000032;HMDB0011617;HMDB0000045;HMDB0003540	Organic oxygen compounds	Organooxygen compounds	Carbohydrates and carbohydrate conjugates	130-49-4;84-21-9;61-19-8	348.07	0.728917	M+H	C10H14N5O7P	67.2	0	metab_11326	pos_11556	pos	5.626	4.957	5.1	4.965	5.76	5.181	4.647	4.762	5.017	3.805	4.873	4.535	5.265	0.3448	4.607	0.4271
1-Methylguanosine	0.01833	0.3111	2.3901	2.4719	1.2329	0.3021	yes	up	B(i)	C04545	-	-	-	-	-	-	HMDB0001563	Nucleosides, nucleotides, and analogues	Purine nucleosides	Not Available	2140-65-0	296.1	3.17215	M-H	C11H15N5O5	62.9	0	metab_16555	neg_5852	neg	4.895	3.912	4.196	4.344	3.53	4.38	3.819	4.186	2.875	2.951	3.172	3.482	4.209	0.4619	3.414	0.5153
Gamma-Undecalactone	0.01241	0.5998	2.3724	1.9222	0.8972	-0.1565	yes	down	B(i)	C08571	-	-	-	-	-	-	LMFA07040030	-	-	-	104-67-6	149.132	6.437	M+H-2H2O	C11H20O2	52.6	0	metab_8142	pos_6974	pos	4.506	4.96	5.112	4.82	5.023	4.699	5.511	4.868	5.444	5.042	5.729	5.869	4.854	0.2247	5.41	0.3879
N-alpha-Acetyl-L-citrulline	0.02993	0.6267	2.3694	2.117	1.1689	0.2252	yes	up	B(ii)	C15532	-	-	map01100;map00220;map01230	Metabolic pathways;Arginine biosynthesis;Biosynthesis of amino acids	Metabolism;Metabolism;Metabolism	Global and overview maps;Amino acid metabolism;Global and overview maps	HMDB0000856	Organic acids and derivatives	Carboxylic acids and derivatives	Amino acids, peptides, and analogues	33965-42-3	457.204	2.0847	2M+Na	C8H15N3O4	0	65.5	metab_792	pos_10760	pos	5.372	4.969	5.158	5.264	5.052	4.583	3.343	4.632	4.792	4.914	4.64	3.687	5.066	0.2771	4.334	0.6527
Pubescenol	0.02326	0.3218	2.349	2.3062	0.846	-0.2413	yes	down	B(ii)	-	-	-	-	-	-	-	LMPR0104300001;HMDB0030085	Lipids and lipid-like molecules	Steroids and steroid derivatives	Steroid lactones	90685-93-1	509.268	7.38723	M+Cl	C28H42O6	0	47.6	metab_13833	neg_3325	neg	3.419	3.595	4.046	3.605	4.399	4.401	5.132	4.301	4.869	3.964	4.342	5.133	3.911	0.4319	4.623	0.4892
Radalbuvir	0.01178	0.299	2.3438	2.2465	1.1342	0.1817	yes	up	B(ii)	-	-	-	-	-	-	-	HMDB0257093	Organoheterocyclic compounds	Thiophenes	Thiophene carboxylic acids and derivatives	-	564.236	6.63347	M+Na-2H	C30H41NO6S	0	44.7	metab_14505	neg_3946	neg	5.881	5.24	4.92	5.249	5.049	5.511	4.324	5.14	4.896	4.968	4.429	4.32	5.308	0.345	4.68	0.3634
PS(18:4(6Z,9Z,12Z,15Z)/5-iso PGF2VI)	0.03073	0.6267	2.3386	1.8751	0.9004	-0.1514	yes	down	B(ii)	-	-	-	-	-	-	-	HMDB0281985	Not Available	Not Available	Not Available	-	424.716	3.78388	M+H+Na	C42H68NO13P	0	62.1	metab_5668	pos_4571	pos	4.659	5.369	5.08	5.608	5.493	5.029	5.449	5.132	5.798	5.854	6.13	6.326	5.206	0.3511	5.782	0.437
Riodipine	0.03674	0.3572	2.3025	2.1295	0.8745	-0.1935	yes	down	B(ii)	-	-	-	-	-	-	-	HMDB0257237	Organoheterocyclic compounds	Pyridines and derivatives	Hydropyridines	-	388.097	6.33643	M+Na-2H	C18H19F2NO5	0	53.2	metab_13392	neg_2911	neg	3.469	4.617	4.877	4.354	5.074	4.405	5.065	4.477	5.259	5.119	5.324	5.399	4.466	0.5606	5.107	0.3329
PGP(i-13:0/18:1(9Z)-O(12,13))	0.001311	0.5151	2.2837	2.2343	0.8821	-0.181	yes	down	B(ii)	-	-	-	-	-	-	-	HMDB0274947	Not Available	Not Available	Not Available	-	401.219	2.58488	M+2H	C37H70O14P2	0	60.1	metab_394	pos_10378	pos	4.635	4.591	4.16	4.761	4.494	4.819	5.228	5.067	5.225	4.772	5.389	5.454	4.577	0.2353	5.189	0.2456
Oxyterracin	0.04463	0.3799	2.2828	2.201	1.2023	0.2658	yes	up	B(ii)	C06624	-	-	map01100	Metabolic pathways	Metabolism	Global and overview maps	HMDB0014733;HMDB0256024	Phenylpropanoids and polyketides	Tetracyclines	Not Available	79-57-2	495.119	1.76938	M+Cl	C22H24N2O9	0	62.6	metab_16941	neg_6207	neg	5.35	3.658	4.419	4.194	3.35	4.667	3.937	3.674	3.753	3.297	3.381	3.282	4.273	0.7174	3.554	0.2724
Pregnanetriol	0.03501	0.6267	2.2792	2.0827	1.1711	0.2279	yes	up	B(ii)	-	-	-	-	-	-	-	HMDB0006070;HMDB0256756	Lipids and lipid-like molecules	Steroids and steroid derivatives	Pregnane steroids	27178-64-9	359.257	6.78142	M+Na	C21H36O3	0	48.6	metab_6921	pos_5783	pos	5.872	5.251	4.165	5.186	4.382	5.535	4.162	4.957	4.227	4.025	4.149	4.431	5.065	0.6631	4.325	0.3369
PA(8:0/13:0)	0.01636	0.6095	2.2587	1.8337	0.9124	-0.1323	yes	down	B(ii)	C00416	Lipids	Phospholipids	map01100;map00564;map04070;map00561	Metabolic pathways;Glycerophospholipid metabolism;Phosphatidylinositol signaling system;Glycerolipid metabolism	Metabolism;Metabolism;Environmental Information Processing;Metabolism	Global and overview maps;Lipid metabolism;Signal transduction;Lipid metabolism	PW_C062910;HMDB0115484	Lipids and lipid-like molecules	Glycerophospholipids	Glycerophosphates	-	536.334	6.40592	M+ACN+H	C24H47O8P	0	42.4	metab_8187	pos_7013	pos	5.182	5.087	5.47	5.675	5.471	5.438	5.987	5.646	5.498	5.622	6.188	6.483	5.387	0.215	5.904	0.3833
Silux	0.04701	0.3843	2.1869	1.9883	0.8768	-0.1897	yes	down	B(ii)	C14511	-	-	-	-	-	-	HMDB0249239	Benzenoids	Benzene and substituted derivatives	Diphenylmethanes	-	557.238	4.82643	M+FA-H	C29H36O8	0	58.1	metab_12844	neg_2398	neg	3.782	4.093	4.849	3.968	4.305	3.898	4.766	3.906	4.929	4.429	5.287	5.073	4.149	0.3866	4.732	0.4976
Valganciclovir, (S)-	0.02478	0.6182	2.1856	1.9893	0.8738	-0.1946	yes	down	B(ii)	-	-	-	-	-	-	-	HMDB0259748	Organic acids and derivatives	Carboxylic acids and derivatives	Amino acids, peptides, and analogues	-	368.177	3.7995	2M+3H2O+2H	C14H22N6O5	0	36.7	metab_5681	pos_4584	pos	3.912	4.21	4.917	4.91	4.694	4.199	5.393	4.799	5.075	4.457	5.509	5.484	4.474	0.4231	5.12	0.4247
3'-Adenylic Acid	0.0202	0.3124	2.1822	2.0053	1.122	0.1661	yes	up	B(i)	C01367	-	-	map01100;map00230	Metabolic pathways;Purine metabolism	Metabolism;Metabolism	Global and overview maps;Nucleotide metabolism	HMDB0258140;HMDB0003540	Nucleosides, nucleotides, and analogues	Ribonucleoside 3''-phosphates	Not Available	84-21-9	346.056	1.48218	M-H	C10H14N5O7P	93	0	metab_16998	neg_6261	neg	5.03	4.452	4.964	5.035	4.2	4.96	4.619	4.375	4.441	3.888	4.276	3.924	4.773	0.3573	4.254	0.292
Val Ala Tyr	0.01772	0.6095	2.1739	1.719	0.9227	-0.1161	yes	down	B(i)	-	-	-	-	-	-	-	-	-	-	-	-	352.186	3.1473	M+H	C17H25N3O5	79.6	0	metab_5138	pos_4061	pos	4.981	5.518	5.54	5.471	5.555	5.255	5.848	5.316	5.8	5.761	6.039	6.263	5.387	0.2272	5.838	0.3167
Dioctyl sebacate	0.01763	0.6095	2.1514	1.7097	1.0744	0.1035	yes	up	B(ii)	-	-	-	-	-	-	-	HMDB0251115	Lipids and lipid-like molecules	Fatty Acyls	Fatty alcohol esters	-	875.729	6.42922	2M+Na	C26H50O4	0	55.2	metab_8144	pos_6976	pos	6.554	6.466	6.494	6.161	6.588	6.478	6.029	6.155	6.314	6.288	5.918	5.354	6.457	0.1525	6.01	0.3548
DG(2:0/0:0/LTE4)	0.01359	0.308	2.1431	2.0503	1.1041	0.1429	yes	up	B(ii)	-	-	-	-	-	-	-	HMDB0296925	Not Available	Not Available	Not Available	-	590.251	6.6901	M+Cl	C28H45NO8S	0	65.9	metab_13591	neg_3098	neg	6.086	5.514	5.401	5.402	5.348	5.719	5.041	5.36	5.156	5.402	4.57	4.782	5.578	0.282	5.052	0.3264
CD 1790	0.03169	0.3435	2.1265	1.8271	0.9139	-0.1299	yes	down	B(ii)	-	-	-	-	-	-	-	HMDB0060809	Organoheterocyclic compounds	Imidazopyrimidines	Purines and purine derivatives	-	1005.46	5.70393	2M+Hac-H	C25H27N7O3	0	87	metab_13056	neg_2601	neg	4.585	5.064	5.308	4.771	5.04	4.701	5.307	4.709	5.523	5.406	5.509	5.796	4.912	0.2714	5.375	0.3651
LysoPE(0:0/20:5(5Z,8Z,11Z,14Z,17Z))	0.02858	0.3435	2.1178	1.9472	1.1009	0.1387	yes	up	B(ii)	-	-	-	-	-	-	-	HMDB0011489	Lipids and lipid-like molecules	Glycerophospholipids	Glycerophosphoethanolamines	-	544.269	6.72215	M+FA-H	C25H42NO7P	0	73	metab_14449	neg_3895	neg	6.23	5.688	5.238	5.7	5.219	5.908	4.984	5.603	5.23	5.352	4.937	4.764	5.664	0.3902	5.145	0.3083
Spermidine	0.006878	0.5787	2.1154	1.8634	1.0948	0.1307	yes	up	B(i)	C00315	-	-	map01100;map00480;map02010;map00330;map00410	Metabolic pathways;Glutathione metabolism;ABC transporters;Arginine and proline metabolism;beta-Alanine metabolism	Metabolism;Metabolism;Environmental Information Processing;Metabolism;Metabolism	Global and overview maps;Metabolism of other amino acids;Membrane transport;Amino acid metabolism;Metabolism of other amino acids	HMDB0001257;PW_C000971	Organic nitrogen compounds	Organonitrogen compounds	Amines	124-20-9	146.165	0.562067	M+H	C7H19N3	42.4	0	metab_1889	pos_11847	pos	4.989	5.37	5.242	5.486	5.265	5.029	4.515	4.961	5.102	4.899	4.764	4.419	5.23	0.1924	4.777	0.265
Deoxyguanylic Acid	0.03388	0.6267	2.1124	1.9646	1.14	0.189	yes	up	B(i)	C00362	Nucleic acids	Nucleotides	map01100;map01232;map00230	Metabolic pathways;Nucleotide metabolism;Purine metabolism	Metabolism;Metabolism;Metabolism	Global and overview maps;Global and overview maps;Nucleotide metabolism	HMDB0001044	Nucleosides, nucleotides, and analogues	Purine nucleotides	Purine deoxyribonucleotides	902-04-5	348.07	1.05808	M+H	C10H14N5O7P	35.8	0	metab_1425	pos_11372	pos	5.604	5.246	5.587	4.565	6.164	4.933	4.188	5.192	4.838	4.784	4.574	4.582	5.35	0.5629	4.693	0.3348
PIP(22:4(10Z,13Z,16Z,19Z)/PGE2)	0.02691	0.3366	2.0898	1.987	0.8974	-0.1562	yes	down	B(ii)	-	-	-	-	-	-	-	HMDB0280411	Not Available	Not Available	Not Available	-	530.248	3.8824	M-2H	C51H84O19P2	0	75.5	metab_15907	neg_5259	neg	3.917	4.509	4.757	5.23	4.809	4.554	5.191	4.934	4.965	4.979	5.312	5.564	4.629	0.4329	5.158	0.2488
3-Methylxanthine	0.008297	0.292	2.0756	2.1432	1.161	0.2154	yes	up	B(ii)	C16357	-	-	map01100;map00232	Metabolic pathways;Caffeine metabolism	Metabolism;Metabolism	Global and overview maps;Biosynthesis of other secondary metabolites	HMDB0001886	Organoheterocyclic compounds	Imidazopyrimidines	Purines and purine derivatives	1076-22-8	165.041	7.14735	M-H	C6H6N4O2	0	45.6	metab_13772	neg_3270	neg	4.468	4.258	3.997	3.558	3.993	3.704	3.808	3.575	3.381	3.341	3.094	3.455	3.996	0.3372	3.442	0.2396
19-Epischolaricine	0.03118	0.3435	2.0723	2.0822	0.88	-0.1844	yes	down	B(ii)	-	-	-	-	-	-	-	HMDB0244830	Alkaloids and derivatives	Strychnos alkaloids	Not Available	-	391.14	3.67892	M+Cl	C20H24N2O4	0	68.6	metab_16118	neg_5452	neg	4.192	4.317	4.187	4.443	3.295	4.918	4.677	4.917	4.606	4.924	4.622	5.058	4.225	0.5295	4.801	0.1897
LysoPS(18:1(9Z)/0:0)	0.03566	0.6267	2.0037	1.6272	1.0835	0.1157	yes	up	B(ii)	-	-	-	-	-	-	-	HMDB0240603	Lipids and lipid-like molecules	Glycerophospholipids	Glycerophosphoserines	89319-60-8	546.282	6.92677	M+Na	C24H46NO9P	0	57.2	metab_6993	pos_5852	pos	6.384	5.896	5.588	6.075	5.41	6.16	5.398	5.794	5.565	5.712	5.241	5.068	5.919	0.3655	5.463	0.2797
Genipin	0.00164	0.2589	1.9966	2.219	0.9008	-0.1507	yes	down	B(ii)	C09780	-	-	-	-	-	-	HMDB0035830;MJDBOTE0001654	Lipids and lipid-like molecules	Prenol lipids	Monoterpenoids	6902-77-8	451.159	6.06375	2M-H	C11H14O5	0	53.3	metab_13188	neg_2725	neg	4.592	4.554	4.855	4.944	4.755	4.234	5.186	5.199	4.904	5.16	5.208	5.358	4.656	0.2551	5.169	0.1475
Ergonovine	0.0192	0.3124	1.966	1.7845	0.9047	-0.1445	yes	down	B(ii)	C07543	-	-	-	-	-	-	HMDB0251905;HMDB0015383	Alkaloids and derivatives	Ergoline and derivatives	Lysergic acids and derivatives	60-79-7	362.128	4.83147	M+K-2H	C19H23N3O2	0	60.7	metab_12848	neg_2400	neg	3.895	3.731	4.231	3.856	4.34	3.818	4.546	4.144	4.254	4.111	4.518	4.813	3.979	0.2462	4.398	0.2742
Adenosine 5''-Diphosphate	0.0006969	0.5151	1.9601	1.8994	1.0864	0.1196	yes	up	B(i)	-	-	-	-	-	-	-	;MJDBNL00000148	-	-	-	-	428.036	0.9962	M+H	C10H15N5O10P2	43.1	0	metab_3703	pos_2697	pos	5.553	5.356	5.617	5.234	5.65	5.337	5.14	5.017	5.148	5.029	4.766	5.044	5.458	0.1714	5.024	0.1384
Cichoriin	0.001757	0.2589	1.9516	2.2363	1.1227	0.167	yes	up	B(ii)	C09206	-	-	-	-	-	-	HMDB0030821	Phenylpropanoids and polyketides	Coumarins and derivatives	Coumarin glycosides	531-58-8	375.051	2.06607	M+Cl	C15H16O9	0	51.8	metab_16880	neg_6151	neg	4.551	4.7	4.585	4.774	4.633	4.423	3.667	4.249	4.08	4.41	4.27	3.963	4.611	0.1219	4.107	0.2658
AB-MECA	0.04921	0.3866	1.938	1.5861	0.9282	-0.1075	yes	down	B(ii)	-	-	-	-	-	-	-	HMDB0242721	Nucleosides, nucleotides, and analogues	Purine nucleosides	Not Available	-	380.147	3.23158	M-H2O-H	C18H21N7O4	0	71.9	metab_16502	neg_5803	neg	4.261	4.631	4.743	4.665	4.654	4.589	4.804	4.325	5.041	5.009	5.17	5.324	4.59	0.1691	4.945	0.3498
Piritrexim	0.01771	0.3085	1.9333	1.746	0.9254	-0.1119	yes	down	B(ii)	-	-	-	-	-	-	-	HMDB0256604	Organoheterocyclic compounds	Pyridopyrimidines	Pyrido[2,3-d]pyrimidines	-	324.149	6.07977	M-H	C17H19N5O2	0	82.2	metab_13201	neg_2737	neg	4.524	4.657	5.235	5.026	5.131	5.061	5.405	5.258	5.165	5.206	5.287	5.703	4.939	0.2823	5.337	0.1969
LysoPS(18:2(9Z,12Z)/0:0)	0.02083	0.3124	1.9202	1.8263	1.0918	0.1267	yes	up	B(ii)	-	-	-	-	-	-	-	HMDB0240604	Lipids and lipid-like molecules	Glycerophospholipids	Glycerophosphoserines	1218913-82-6	542.254	7.54672	M+Na-2H	C24H44NO9P	0	87.9	metab_14063	neg_3534	neg	5.756	5.227	4.876	5.084	4.945	5.281	4.718	5.131	4.682	4.917	4.591	4.512	5.195	0.3163	4.758	0.2282
N-Acetyl-9-O-lactoylneuraminic acid	0.009722	0.5925	1.8983	1.9388	0.9083	-0.1388	yes	down	B(ii)	-	-	-	-	-	-	-	HMDB0000768	Organic oxygen compounds	Organooxygen compounds	Carbohydrates and carbohydrate conjugates	92935-30-3	399.161	6.06748	M+NH4	C14H23NO11	0	65.2	metab_8495	pos_7316	pos	4.905	5.239	5.301	5.473	5.164	4.75	6.022	5.755	5.17	5.708	5.474	5.82	5.139	0.2663	5.658	0.2976
(9S,10S)-9,10-dihydroxyoctadecanoate	0.005382	0.2817	1.8963	2.0094	1.113	0.1545	yes	up	B(ii)	C15988	-	-	-	-	-	-	HMDB0059633	Lipids and lipid-like molecules	Fatty Acyls	Fatty acids and conjugates	-	297.244	6.74607	M-H2O-H	C18H36O4	0	35.7	metab_14435	neg_3881	neg	4.861	4.712	4.589	4.426	4.785	4.47	4.269	4.409	3.875	4.513	3.847	4.1	4.64	0.1746	4.169	0.2759
Tolmetin	0.01044	0.2946	1.8858	1.7347	1.0751	0.1045	yes	up	B(ii)	C07149	-	-	-	-	-	-	PW_C009003;HMDB0014643	Organic oxygen compounds	Organooxygen compounds	Carbonyl compounds	26171-23-3	292.073	0.67195	M+Cl	C15H15NO3	0	34.3	metab_11459	neg_1096	neg	5.598	5.211	5.241	5.281	5.32	5.207	5.042	5.235	5.044	4.949	4.5	4.862	5.31	0.1478	4.939	0.2483
17-beta-Estradiol glucuronide	0.04727	0.3843	1.8747	1.4836	1.0586	0.0822	yes	up	B(ii)	C11237	-	-	-	-	-	-	HMDB0010317;LMST05050028	Lipids and lipid-like molecules	Steroids and steroid derivatives	Steroidal glycosides	-	469.183	6.29643	M+Na-2H	C24H32O8	0	32.5	metab_13352	neg_2876	neg	5.707	5.62	5.71	5.41	5.765	5.628	5.446	5.618	5.471	5.542	5.078	4.811	5.64	0.1251	5.328	0.3144
Adenosine 2'-phosphate	0.02464	0.3308	1.8743	1.7511	1.0836	0.1158	yes	up	B(i)	C00946	-	-	-	-	-	-	HMDB0011617;HMDB0000045;HMDB0003540	Organic oxygen compounds	Organooxygen compounds	Carbohydrates and carbohydrate conjugates	130-49-4;84-21-9;61-19-8	346.056	2.10757	M-H	C10H14N5O7P	70.7	0	metab_17896	neg_6090	neg	5.831	5.088	5.366	5.479	4.944	5.572	5.226	5.038	5.118	4.687	4.957	4.764	5.38	0.3242	4.965	0.2071
Gein	0.02004	0.6099	1.8728	1.593	0.9273	-0.1089	yes	down	B(ii)	C17058	Steroids	24-Carbon atoms	-	-	-	-	HMDB0029909	Organic oxygen compounds	Organooxygen compounds	Carbohydrates and carbohydrate conjugates	585-90-0	500.213	3.82293	M+ACN+H	C21H30O11	0	54.3	metab_9766	pos_8527	pos	4.549	5.22	5.367	5.211	5.037	5.482	5.503	5.701	5.376	5.5	5.47	5.73	5.144	0.3285	5.547	0.139
CDP-DG(22:5(4Z,7Z,10Z,13Z,19Z)-O(16,17)/i-22:0)	0.02316	0.6157	1.8647	1.7671	1.0977	0.1345	yes	up	B(ii)	-	-	-	-	-	-	-	HMDB0294384	Not Available	Not Available	Not Available	-	563.808	4.0719	M+2H	C56H93N3O16P2	0	57	metab_5867	pos_4761	pos	5.075	5.173	5.299	5.077	5.022	5.697	5.392	4.705	4.861	4.434	4.546	4.618	5.224	0.2519	4.759	0.3421
Beta-Cortol	0.007265	0.5787	1.857	1.5873	0.9452	-0.0813	yes	down	B(ii)	C01235	-	-	map01100;map00052	Metabolic pathways;Galactose metabolism	Metabolism;Metabolism	Global and overview maps;Carbohydrate metabolism	LMST02030229;HMDB0005821	Lipids and lipid-like molecules	Steroids and steroid derivatives	Hydroxysteroids	667-65-2	401.286	3.55742	M+CH3OH+H	C21H36O5	0	33	metab_10080	pos_8816	pos	6.032	6.451	6.48	6.14	6.421	6.25	6.708	6.335	6.756	6.553	6.89	6.723	6.296	0.1842	6.661	0.1927
4-Methoxybenzenepropanol 1-(2-sulfoglucoside)	0.0395	0.3651	1.8366	1.6618	0.9091	-0.1375	yes	down	B(ii)	-	-	-	-	-	-	-	HMDB0034757	Lipids and lipid-like molecules	Fatty Acyls	Fatty acyl glycosides	217971-99-8	389.092	5.8807	M-H2O-H	C16H24O10S	0	39.6	metab_15108	neg_4513	neg	3.997	3.804	4.308	3.933	4.277	3.732	4.564	3.973	4.417	4.039	4.645	4.823	4.009	0.239	4.41	0.3399
7-[3-Hydroxy-2-(3-hydroxyoctyl)-5-oxocyclopentyl]heptanoic acid	0.02619	0.3366	1.8366	1.7019	1.0756	0.1051	yes	up	B(ii)	-	-	-	-	-	-	-	HMDB0244517	Lipids and lipid-like molecules	Fatty Acyls	Eicosanoids	-	337.239	6.36845	M-H2O-H, M-H	C20H36O5	0	64.7	metab_17650	neg_774	neg	5.656	5.494	5.513	5.274	5.649	5.522	5.097	5.528	5.134	5.487	4.672	4.862	5.518	0.1385	5.13	0.3372
2-Phenylethanol glucuronide	0.01788	0.6095	1.8362	1.7046	1.0932	0.1286	yes	up	B(ii)	C03033	-	-	map01100;map00040;map00053;map01240	Metabolic pathways;Pentose and glucuronate interconversions;Ascorbate and aldarate metabolism;Biosynthesis of cofactors	Metabolism;Metabolism;Metabolism;Metabolism	Global and overview maps;Carbohydrate metabolism;Carbohydrate metabolism;Global and overview maps	HMDB0010350	Organic oxygen compounds	Organooxygen compounds	Carbohydrates and carbohydrate conjugates	-	638.243	6.59023	2M+ACN+H	C14H18O7	0	30.3	metab_7991	pos_6820	pos	5.158	5.157	4.697	4.715	5.303	5.033	4.514	4.393	5.105	4.382	4.633	4.477	5.011	0.2507	4.584	0.2711
Foliosidine	0.02958	0.6253	1.8078	1.4561	0.9379	-0.0925	yes	down	B(i)	-	-	-	-	-	-	-	-	-	-	-	-	308.152	6.0131	M+H, M+2Na-H	C16H21NO5	44.9	0	metab_2290	pos_1384	pos	4.72	5.369	5.158	5.38	5.109	5.175	5.611	5.16	5.332	5.481	5.567	5.805	5.152	0.2401	5.493	0.2252
Methyltestosterone	0.03646	0.6321	1.8032	1.804	1.1051	0.1442	yes	up	B(i)	C07198	-	-	-	-	-	-	HMDB0259471;HMDB0015655	Lipids and lipid-like molecules	Steroids and steroid derivatives	Androstane steroids	58-18-4	320.255	6.49838	M+NH4	C20H30O2	60.4	0	metab_8076	pos_6908	pos	5.626	5.131	5.043	5.333	5.62	5.616	4.679	4.287	5.212	5.35	5.255	4.507	5.395	0.265	4.882	0.4481
Phe Tyr	0.01822	0.6095	1.8017	1.4116	0.9497	-0.0745	yes	down	B(i)	-	-	-	-	-	-	-	-	-	-	-	-	329.149	3.54962	M+H, M+Na	C18H20N2O4	67.2	0	metab_2920	pos_1962	pos	5.637	5.812	5.908	5.986	6.035	5.778	6.057	5.822	6.105	6.26	6.294	6.474	5.859	0.1466	6.169	0.2254
2-Methylthio-N6-(delta2-isopentenyl)adenosine	0.01385	0.308	1.8011	1.5624	0.9302	-0.1044	yes	down	B(ii)	-	-	-	-	-	-	-	HMDB0301782	Nucleosides, nucleotides, and analogues	Purine nucleosides	Not Available	20859-00-1	362.129	5.9275	M-H2O-H	C16H23N5O4S	0	74.2	metab_15075	neg_4484	neg	4.056	4.178	3.892	4.272	4.154	4.242	4.514	4.254	4.294	4.26	4.538	4.791	4.132	0.1398	4.442	0.213
22-Hydroxydocosanoic acid	0.01762	0.6095	1.7742	1.4966	1.0771	0.1072	yes	up	B(ii)	C19623	-	-	-	-	-	-	HMDB0302963;HMDB0304091	Lipids and lipid-like molecules	Fatty Acyls	Fatty acids and conjugates	-	374.362	6.29827	M+NH4	C22H44O3	0	52.1	metab_8293	pos_7114	pos	4.975	4.761	4.763	4.964	4.563	4.63	4.502	4.737	4.592	4.051	4.272	4.448	4.776	0.1686	4.434	0.2429
N-Eicosapentaenoyl Threonine	0.0244	0.6157	1.772	1.3372	0.9549	-0.0666	yes	down	B(ii)	-	-	-	-	-	-	-	HMDB0242080	Not Available	Not Available	Not Available	-	448.24	2.93515	M+2Na-H	C24H37NO4	0	54.8	metab_4871	pos_3814	pos	5.712	5.864	5.895	5.648	6.013	6.059	5.892	5.921	6.142	6.291	6.226	6.381	5.865	0.1618	6.142	0.1988
Renzapride	0.004016	0.2759	1.7663	1.8687	0.944	-0.0831	yes	down	B(ii)	-	-	-	-	-	-	-	HMDB0257151	Benzenoids	Benzene and substituted derivatives	Benzoic acids and derivatives	-	304.123	6.20777	M-H2O-H	C16H22ClN3O2	0	70.5	metab_13282	neg_2812	neg	6.494	6.932	6.667	6.881	6.84	6.617	7.225	6.993	7.199	6.804	7.321	7.288	6.738	0.1719	7.138	0.2001
4-Chloro-2-nitrobenzylalcohol	0.02513	0.3339	1.7534	1.6515	1.0628	0.0879	yes	up	B(ii)	-	-	-	-	-	-	-	HMDB0249542	Organoheterocyclic compounds	Benzoxazoles	Not Available	-	568.269	6.66545	M+FA-H	C29H37N3O6	0	54	metab_13574	neg_3082	neg	6.553	6.021	5.9	5.933	5.875	6.188	5.713	5.986	5.723	5.927	5.489	5.48	6.079	0.2586	5.72	0.2118
Alconil	0.04292	0.3739	1.7385	1.6996	1.0998	0.1372	yes	up	B(ii)	-	-	-	-	-	-	-	HMDB0248121	Benzenoids	Fluorenes	Not Available	-	289.038	0.960467	M+Na-2H	C15H9FN2O2	0	35.5	metab_17117	neg_6380	neg	4.871	4.674	5.386	4.209	4.699	4.268	4.333	4.383	4.328	4.317	4.119	4.076	4.684	0.4306	4.259	0.1281
Zolmitriptan	0.003481	0.2606	1.7323	1.7275	0.9429	-0.0848	yes	down	B(ii)	C07218	-	-	-	-	-	-	HMDB0014460	Organoheterocyclic compounds	Indoles and derivatives	Tryptamines and derivatives	139264-17-8	322.133	6.05577	M+Cl	C16H21N3O2	0	61.8	metab_13184	neg_2721	neg	5.245	5.587	5.636	5.809	5.679	5.609	5.995	5.802	5.921	5.853	5.914	6.113	5.594	0.1884	5.933	0.11
Indolophenanthridine	0.04278	0.644	1.7319	2.3611	1.1804	0.2393	yes	up	B(ii)	-	-	-	-	-	-	-	HMDB0253475	Organoheterocyclic compounds	Quinolines and derivatives	Benzoquinolines	-	292.18	5.943	M+NH4	C19H18N2	0	45.9	metab_8567	pos_7386	pos	3.759	4.19	5.763	4.751	4.122	4.464	3.818	3.863	3.993	3.694	3.502	4.046	4.508	0.6996	3.819	0.1999
Guanine	0.02386	0.3257	1.7238	1.6039	1.0782	0.1086	yes	up	B(i)	C00242	Nucleic acids	Bases	map01100;map01232;map00230	Metabolic pathways;Nucleotide metabolism;Purine metabolism	Metabolism;Metabolism;Metabolism	Global and overview maps;Global and overview maps;Nucleotide metabolism	PW_C000086;HMDB0000132;MJDBOTE0000457	Organoheterocyclic compounds	Imidazopyrimidines	Purines and purine derivatives	73-40-5	150.042	2.10757	M-H	C5H5N5O	96.8	0	metab_11778	neg_1405	neg	5.209	4.485	4.722	4.76	4.451	4.823	4.451	4.656	4.372	4.438	4.254	4.218	4.742	0.2742	4.398	0.1578
Cyclamic acid	0.01949	0.3124	1.7234	1.8254	1.105	0.144	yes	up	B(ii)	C02824	-	-	-	-	-	-	HMDB0031340;HMDB0303168	Organic acids and derivatives	Sulfamic acid derivatives	Cyclamates	100-88-9	417.138	6.39245	2M+Hac-H	C6H13NO3S	0	43.7	metab_13426	neg_2943	neg	4.463	4.789	4.635	4.264	4.831	4.725	4.005	4.481	4.019	4.679	3.995	3.896	4.618	0.2171	4.179	0.3196
4,6-Dihydroxy-2-quinolinecarboxylic acid	0.002317	0.2589	1.7229	1.9037	1.1348	0.1824	yes	up	B(ii)	C08480	-	-	-	-	-	-	HMDB0033528	Organoheterocyclic compounds	Quinolines and derivatives	Quinoline carboxylic acids	-	204.03	4.02982	M-H	C10H7NO4	0	52.5	metab_15818	neg_5176	neg	3.131	3.259	3.492	2.868	3.366	3.178	2.846	2.972	2.86	2.752	2.836	2.738	3.216	0.2147	2.834	0.08466
Miglitol	0.007669	0.292	1.7223	1.5462	1.0534	0.0751	yes	up	B(ii)	C07708	-	-	-	-	-	-	HMDB0014634;MJDBOTE0000907	Organoheterocyclic compounds	Piperidines	Not Available	72432-03-2	242.08	0.664067	M+Cl	C8H17NO5	0	35	metab_11451	neg_1089	neg	5.865	5.543	5.595	5.564	5.637	5.546	5.416	5.6	5.372	5.336	5.11	5.206	5.625	0.1228	5.34	0.1704
N-Methyl-14-O-demethylepiporphyroxine	0.0151	0.6095	1.7158	1.3226	0.9566	-0.064	yes	down	B(ii)	-	-	-	-	-	-	-	HMDB0030171	Lipids and lipid-like molecules	Glycerolipids	Triradylcglycerols	18361-67-6	784.307	0.973083	2M+ACN+H	C20H21NO6	0	58.3	metab_3687	pos_2682	pos	5.645	5.825	5.988	5.603	5.873	5.968	6.124	5.811	6.09	6.071	6.117	6.276	5.817	0.1615	6.081	0.1514
Piperine	0.0275	0.6229	1.709	1.7292	1.0973	0.134	yes	up	B(ii)	C03882	-	-	-	-	-	-	HMDB0029377;MJDBOTE0001477	Alkaloids and derivatives	Not Available	Not Available	94-62-2	593.258	6.4137	2M+Na	C17H19NO3	0	33.1	metab_6723	pos_5580	pos	5.914	5.53	5.259	4.784	5.351	5.721	4.801	5.14	4.813	5.321	4.833	4.763	5.426	0.3956	4.945	0.2295
(3S,5R,6R,6'S)-6,7-Didehydro-5,6-dihydro-3,5,6'-trihydroxy-13,14,20-trinor-3'-oxo-beta,epsilon-caroten-19',11'-olide 3-acetate	0.0355	0.6267	1.7089	1.7862	0.9077	-0.1397	yes	down	B(ii)	-	-	-	-	-	-	-	HMDB0037793	Lipids and lipid-like molecules	Prenol lipids	Terpene lactones	256505-50-7	593.329	4.21287	M+H-2H2O	C39H48O7	0	68.9	metab_5938	pos_4826	pos	5.052	4.795	4.604	5.587	4.525	5.252	5.872	5.466	5.195	5.071	5.506	5.736	4.969	0.4074	5.474	0.3058
2-(3-(2-Aminoethyl)-1h-indol-5-yloxy)acetyl-l-tyrosyl-glycinamide	0.03604	0.3538	1.7073	1.5594	0.9345	-0.0977	yes	down	B(ii)	-	-	-	-	-	-	-	HMDB0244551	Organic acids and derivatives	Carboxylic acids and derivatives	Amino acids, peptides, and analogues	-	498.201	4.39755	M+FA-H	C23H27N5O5	0	53.5	metab_12695	neg_2252	neg	4.458	4.896	4.993	4.55	4.683	5.189	5.002	5.357	4.928	5.175	4.967	5.359	4.795	0.2794	5.131	0.1947
2-Amino-9-[(2R,4S,5R)-5-(hydroperoxymethyl)-4-hydroxyoxolan-2-yl]-1H-purin-6-one	0.02237	0.3175	1.6864	1.585	1.0535	0.0752	yes	up	B(ii)	-	-	-	-	-	-	-	HMDB0257980	Nucleosides, nucleotides, and analogues	Purine nucleosides	Purine 2''-deoxyribonucleosides	-	282.085	2.10757	M-H, M+FA-H, M+Cl	C10H13N5O5	0	33.9	metab_11405	neg_104	neg	7.012	6.308	6.529	6.556	6.295	6.649	6.266	6.477	6.189	6.256	6.105	6.056	6.558	0.2633	6.225	0.1487
Calcitroic acid	0.03525	0.3515	1.682	1.4033	1.0503	0.0708	yes	up	B(ii)	C18230	-	-	-	-	-	-	HMDB0006472	Lipids and lipid-like molecules	Steroids and steroid derivatives	Vitamin D and derivatives	71204-89-2	395.221	6.66545	M+Na-2H	C23H34O4	0	52.7	metab_13572	neg_3080	neg	5.721	5.612	5.566	5.324	5.616	5.5	5.258	5.559	5.4	5.454	5.149	4.922	5.556	0.1348	5.29	0.2316
Trans-p-Ferulyl alcohol 4-O-[6-(2-methyl-3-hydroxypropionyl)] glucopyranoside	0.004775	0.2797	1.676	2.0359	0.9192	-0.1215	yes	down	B(ii)	-	-	-	-	-	-	-	HMDB0301953	Organic oxygen compounds	Organooxygen compounds	Carbohydrates and carbohydrate conjugates	-	427.158	6.06375	M-H, M+Na-2H	C20H28O10	0	60.3	metab_17385	neg_666	neg	5.061	4.902	5.14	5.312	4.808	4.667	5.475	5.588	5.068	5.483	5.402	5.503	4.982	0.235	5.42	0.1824
5'-CMP	0.04175	0.644	1.6722	1.4481	1.0679	0.0948	yes	up	B(i)	C00055	Nucleic acids	Nucleotides	map00240;map01100;map01232	Pyrimidine metabolism;Metabolic pathways;Nucleotide metabolism	Metabolism;Metabolism;Metabolism	Nucleotide metabolism;Global and overview maps;Global and overview maps	HMDB0000095	Nucleosides, nucleotides, and analogues	Pyrimidine nucleotides	Pyrimidine ribonucleotides	63-37-6	324.059	1.05808	M+H, M+Na, 2M+H	C9H14N3O8P	43.4	0	metab_5420	pos_434	pos	6.048	5.374	5.594	5.946	5.263	5.951	5.562	5.475	5.344	5.034	5.342	5.244	5.696	0.3325	5.334	0.1845
PI(PGJ2/16:2(9Z,12Z))	0.04964	0.6657	1.6692	1.2789	0.9504	-0.0734	yes	down	B(ii)	-	-	-	-	-	-	-	HMDB0276269	Not Available	Not Available	Not Available	-	454.228	3.1239	M+H+Na	C45H73O15P	0	52.5	metab_10646	pos_9376	pos	4.965	5.316	5.476	5.206	5.537	5.339	5.612	5.201	5.543	5.536	5.756	5.854	5.307	0.2047	5.584	0.2253
Aculeacin A	0.04595	0.6578	1.6672	1.4465	0.9303	-0.1042	yes	down	B(ii)	C01776	-	-	-	-	-	-	HMDB0247989	Organic acids and derivatives	Carboxylic acids and derivatives	Amino acids, peptides, and analogues	58814-86-1	529.782	2.7231	M+H+Na	C50H81N7O16	0	37.8	metab_4567	pos_3529	pos	4.743	4.995	4.376	4.92	5.096	5.109	5.199	4.933	4.925	5.633	5.351	5.387	4.873	0.278	5.238	0.2768
Uridine-5'-Monophosphate	0.04109	0.3673	1.6575	1.533	1.0561	0.0787	yes	up	B(i)	C00105	Nucleic acids	Nucleotides	map00240;map01100;map01232;map01240	Pyrimidine metabolism;Metabolic pathways;Nucleotide metabolism;Biosynthesis of cofactors	Metabolism;Metabolism;Metabolism;Metabolism	Nucleotide metabolism;Global and overview maps;Global and overview maps;Global and overview maps	HMDB0000288;MJDBOTE0000717	Nucleosides, nucleotides, and analogues	Pyrimidine nucleotides	Pyrimidine ribonucleotides	58-97-9	323.029	1.25965	M-H	C9H13N2O9P	83.5	0	metab_17048	neg_6311	neg	6.693	6.11	6.343	6.604	5.94	6.571	6.287	6.092	6.136	5.789	6.076	5.848	6.377	0.3009	6.038	0.1867
Dinoterb	0.04119	0.3673	1.6559	1.6903	1.1013	0.1392	yes	up	B(i)	C18671	-	-	-	-	-	-	-	-	-	-	1420-07-1	239.067	6.39245	M-H	C10H12N2O5	74.4	0	metab_14688	neg_4116	neg	4.696	4.443	4.541	3.953	4.546	4.568	3.828	4.293	4.026	4.604	3.818	3.72	4.458	0.2604	4.048	0.3402
(6R)-5,10-Methylenetetrahydrofolate	0.01153	0.299	1.6402	1.4937	1.0586	0.0822	yes	up	B(ii)	C00143	-	-	map01100;map01200;map00670;map00260;map01240	Metabolic pathways;Carbon metabolism;One carbon pool by folate;Glycine, serine and threonine metabolism;Biosynthesis of cofactors	Metabolism;Metabolism;Metabolism;Metabolism;Metabolism	Global and overview maps;Global and overview maps;Metabolism of cofactors and vitamins;Amino acid metabolism;Global and overview maps	HMDB0001533;HMDB0243630	Organoheterocyclic compounds	Pteridines and derivatives	Pterins and derivatives	31690-11-6;3432-99-3	438.153	3.11562	M-H2O-H	C20H23N7O6	0	45.2	metab_16593	neg_5887	neg	5.073	5.099	5.076	4.86	5.109	5.01	5.066	4.907	4.622	4.785	4.642	4.533	5.038	0.09374	4.759	0.2001
Uridine	0.01141	0.299	1.6379	1.4982	1.043	0.0607	yes	up	B(i)	C00299	Nucleic acids	Nucleosides	map00240;map01100;map02010;map01232	Pyrimidine metabolism;Metabolic pathways;ABC transporters;Nucleotide metabolism	Metabolism;Metabolism;Environmental Information Processing;Metabolism	Nucleotide metabolism;Global and overview maps;Membrane transport;Global and overview maps	HMDB0000296;PW_C000202;MJDBOTE0000788	Nucleosides, nucleotides, and analogues	Pyrimidine nucleosides	Not Available	58-96-8	279.039	1.7774	M+Cl, M+FA-H, M-H	C9H12N2O6	89.9	0	metab_17775	neg_89	neg	7.057	6.577	6.779	6.897	6.548	6.782	6.609	6.557	6.563	6.397	6.512	6.328	6.773	0.1922	6.494	0.1089
Candicidin	0.003171	0.5787	1.6373	1.82	0.9312	-0.1028	yes	down	B(ii)	C06690	Antibiotics	Polyketides and nonribosomal peptides	-	-	-	-	HMDB0254061;HMDB0015283	Organic oxygen compounds	Organooxygen compounds	Carbohydrates and carbohydrate conjugates	1403-17-4	566.28	3.44787	M+H+Na	C59H84N2O18	0	76.9	metab_10217	pos_8946	pos	5.396	5.427	5.193	5.609	5.139	5.301	6.003	5.83	5.471	5.614	5.731	5.784	5.344	0.1711	5.739	0.183
Uracil	0.01937	0.6095	1.6368	1.4622	1.0739	0.1029	yes	up	B(i)	C00106	Nucleic acids	Bases	map00240;map01100;map00770;map01232;map00410	Pyrimidine metabolism;Metabolic pathways;Pantothenate and CoA biosynthesis;Nucleotide metabolism;beta-Alanine metabolism	Metabolism;Metabolism;Metabolism;Metabolism;Metabolism	Nucleotide metabolism;Global and overview maps;Metabolism of cofactors and vitamins;Global and overview maps;Metabolism of other amino acids	PW_C000204;HMDB0000300;MJDBOTE0000838	Organoheterocyclic compounds	Diazines	Pyrimidines and pyrimidine derivatives	66-22-8	113.035	1.70428	M+H	C4H4N2O2	54.9	0	metab_3985	pos_2969	pos	5.264	4.717	4.919	4.872	4.686	5.001	4.759	4.861	4.427	4.506	4.298	4.583	4.91	0.2109	4.572	0.2092
2-Hydroxybutyric Acid	0.007819	0.292	1.6357	1.9986	1.1269	0.1724	yes	up	B(i)	C05984	-	-	map00640	Propanoate metabolism	Metabolism	Carbohydrate metabolism	PW_C000004;HMDB0000008	Organic acids and derivatives	Hydroxy acids and derivatives	Alpha hydroxy acids and derivatives	3347-90-8;600-15-7	103.039	0.9135	M-H	C4H8O3	62.9	0	metab_11530	neg_1171	neg	3.918	4.014	4.077	3.501	3.635	3.608	3.435	3.015	3.578	3.316	3.537	3.309	3.792	0.2408	3.365	0.204
Pseudouridine	0.03869	0.6426	1.6265	1.4122	1.0673	0.094	yes	up	B(ii)	C02067	-	-	map00240;map01100	Pyrimidine metabolism;Metabolic pathways	Metabolism;Metabolism	Nucleotide metabolism;Global and overview maps	HMDB0000767	Nucleosides, nucleotides, and analogues	Nucleoside and nucleotide analogues	Not Available	1445-07-4	227.066	1.23687	M+H-H2O	C9H12N2O6	0	50.4	metab_1292	pos_11235	pos	5.755	5.176	5.397	5.562	5.003	5.669	5.374	5.212	5.091	4.798	5.053	4.98	5.427	0.2924	5.085	0.1969
Benzoic acid, 2-[[3-(3,4-dimethoxyphenyl)-1-oxo-2-propenyl]amino]-	0.004987	0.5787	1.6193	1.6212	0.9428	-0.085	yes	down	B(ii)	-	-	-	-	-	-	-	HMDB0249020	Phenylpropanoids and polyketides	Cinnamic acids and derivatives	Cinnamic acid amides	-	350.1	6.20648	M+Na, M+ACN+Na, 2M+Na	C18H17NO5	0	66.2	metab_4455	pos_342	pos	5.758	6.117	5.85	6.033	5.931	5.715	6.343	6.12	6.356	5.954	6.475	6.308	5.901	0.1568	6.259	0.1886
Tobramycin	0.01149	0.299	1.6155	1.485	1.0537	0.0755	yes	up	B(ii)	C00397	-	-	-	-	-	-	HMDB0014822;PW_C009161	Organic oxygen compounds	Organooxygen compounds	Carbohydrates and carbohydrate conjugates	32986-56-4	488.237	3.31093	M+Na-2H	C18H37N5O9	0	82.6	metab_16428	neg_5737	neg	5.331	5.278	5.44	5.252	5.2	5.418	5.368	5.116	5.129	4.915	4.882	4.885	5.32	0.09475	5.049	0.1927
Cytidine 3'-Phosphate	0.04878	0.386	1.6067	1.5642	1.0705	0.0983	yes	up	B(i)	C05822	-	-	map00240;map01100	Pyrimidine metabolism;Metabolic pathways	Metabolism;Metabolism	Nucleotide metabolism;Global and overview maps	HMDB0240312	Organic oxygen compounds	Organooxygen compounds	Carbohydrates and carbohydrate conjugates	84-52-6	322.045	1.07132	M-H	C9H14N3O8P	96	0	metab_11567	neg_1208	neg	5.825	5.188	5.389	5.754	4.957	5.708	5.349	5.189	5.163	4.827	5.133	5	5.47	0.3502	5.11	0.1783
LysoPE(0:0/22:4(7Z,10Z,13Z,16Z))	0.005504	0.5787	1.5922	1.3264	1.0425	0.06	yes	up	B(ii)	-	-	-	-	-	-	-	HMDB0011493	Lipids and lipid-like molecules	Glycerophospholipids	Glycerophosphoethanolamines	-	562.349	6.62863	M+CH3OH+H	C27H48NO7P	0	49.5	metab_7955	pos_6787	pos	6.042	6.215	6.107	5.973	6.147	6.017	5.844	6.053	5.864	5.909	5.691	5.652	6.084	0.08975	5.836	0.1472
Cannabigerolate	0.0163	0.3081	1.5834	1.5491	1.055	0.0772	yes	up	B(ii)	C20406	-	-	map01100	Metabolic pathways	Metabolism	Global and overview maps	HMDB0304284	Benzenoids	Benzene and substituted derivatives	Benzoic acids and derivatives	25555-57-1	341.213	6.41643	M-H2O-H	C22H32O4	0	34.8	metab_13435	neg_2951	neg	6.012	5.929	5.884	5.559	6.047	6.007	5.553	5.889	5.592	5.741	5.413	5.401	5.906	0.1803	5.598	0.1898
Val Gly Ala	0.01983	0.6095	1.5745	1.3336	1.0441	0.0623	yes	up	B(i)	-	-	-	-	-	-	-	-	-	-	-	-	284.098	2.0538	M+H, M+K, 2M+K	C10H19N3O4	48.4	0	metab_2674	pos_174	pos	7.126	6.534	6.69	6.826	6.501	6.821	6.537	6.633	6.426	6.436	6.416	6.342	6.75	0.23	6.465	0.1033
Benzoyl-l-arg	0.03743	0.6382	1.5652	1.4722	0.9487	-0.076	yes	down	B(ii)	-	-	-	-	-	-	-	HMDB0249044	Organic oxygen compounds	Organooxygen compounds	Carbonyl compounds	-	574.313	6.23732	2M+NH4	C13H18N4O3	0	63.5	metab_8359	pos_7180	pos	5.881	5.444	5.565	5.557	5.711	6.117	5.947	6.16	5.712	5.938	6.136	6.238	5.713	0.249	6.022	0.1939
Stearic acid	0.02085	0.3124	1.55	1.8012	1.124	0.1686	yes	up	B(ii)	C01530	Lipids	Fatty acids	map01100;map01040;map00061	Metabolic pathways;Biosynthesis of unsaturated fatty acids;Fatty acid biosynthesis	Metabolism;Metabolism;Metabolism	Global and overview maps;Lipid metabolism;Lipid metabolism	HMDB0303351;HMDB0303352;HMDB0000827;PW_C000661;LMFA01010018	Lipids and lipid-like molecules	Fatty Acyls	Fatty acids and conjugates	1957-11-04	321.22	6.9628	M+K-2H	C18H36O2	0	35.4	metab_14273	neg_3729	neg	3.619	4.27	3.361	3.276	3.55	3.677	3.322	3.214	3.268	3.16	3.244	3.145	3.625	0.3511	3.225	0.06692
Nystatin	0.00953	0.5925	1.5486	1.9088	1.0803	0.1114	yes	up	B(ii)	C06572	-	-	-	-	-	-	LMPK06000001;HMDB0242564;HMDB0014784	Organic oxygen compounds	Organooxygen compounds	Carbohydrates and carbohydrate conjugates	1400-61-9	474.753	3.15498	M+H+Na	C47H75NO17	0	96	metab_5155	pos_4077	pos	5.76	6.145	6.101	5.597	5.971	6.183	5.694	5.683	5.033	5.523	5.597	5.565	5.959	0.2347	5.516	0.2455
Pantetheine	0.02074	0.3124	1.5462	1.3858	1.0624	0.0873	yes	up	B(ii)	C00831	-	-	map01100;map00770	Metabolic pathways;Pantothenate and CoA biosynthesis	Metabolism;Metabolism	Global and overview maps;Metabolism of cofactors and vitamins	PW_C001887;HMDB0003426	Organic acids and derivatives	Carboxylic acids and derivatives	Amino acids, peptides, and analogues	496-65-1	277.123	6.81048	M-H	C11H22N2O4S	0	62.1	metab_13677	neg_3178	neg	4.398	4.304	4.189	4.054	4.201	4.184	3.913	4.248	4.001	4.119	3.805	3.758	4.222	0.1174	3.974	0.1875
5'-Guanylic Acid	0.02786	0.3397	1.5367	1.4523	1.0463	0.0653	yes	up	B(i)	C00144	Nucleic acids	Nucleotides	map01100;map01232;map00230	Metabolic pathways;Nucleotide metabolism;Purine metabolism	Metabolism;Metabolism;Metabolism	Global and overview maps;Global and overview maps;Nucleotide metabolism	HMDB0001397;MJDBOTE0000666	Nucleosides, nucleotides, and analogues	Purine nucleotides	Purine ribonucleotides	85-32-5	362.051	1.76938	M-H, M+Na-2H	C10H14N5O8P	96.1	0	metab_13224	neg_276	neg	6.685	6.277	6.434	6.595	6.124	6.646	6.382	6.249	6.218	5.961	6.215	6.02	6.46	0.2237	6.174	0.1559
Caldine	0.001288	0.5151	1.5247	1.6696	1.0628	0.0879	yes	up	B(i)	C03375	-	-	map01100;map00330	Metabolic pathways;Arginine and proline metabolism	Metabolism;Metabolism	Global and overview maps;Amino acid metabolism	HMDB0011634	Organic nitrogen compounds	Organonitrogen compounds	Amines	56-18-8	132.149	0.569867	M+H, M+K	C6H17N3	61.4	0	metab_6345	pos_521	pos	4.881	5.136	5.25	5.106	5.139	4.938	4.67	4.814	4.904	4.797	4.666	4.801	5.075	0.1383	4.775	0.09176
Nitrilotriacetic acid	0.007188	0.292	1.521	1.7873	1.0849	0.1176	yes	up	B(i)	C14695	-	-	-	-	-	-	HMDB0255635;HMDB0303313	Organic acids and derivatives	Carboxylic acids and derivatives	Amino acids, peptides, and analogues	139-13-9	190.035	0.664067	M-H	C6H9NO6	85.3	0	metab_17233	neg_6501	neg	5.101	4.659	4.678	4.794	4.922	4.816	4.421	4.578	4.399	4.616	4.048	4.636	4.828	0.1648	4.45	0.2209
Maltotetraose	0.04176	0.3701	1.509	1.306	0.9625	-0.0551	yes	down	B(i)	C02052	-	-	-	-	-	-	HMDB0001296;MJDBOTE0000277	Organic oxygen compounds	Organooxygen compounds	Carbohydrates and carbohydrate conjugates	34612-38-9	701.193	0.968367	M+Cl, M+FA-H, M-H	C24H42O21	76	0	metab_17557	neg_69	neg	6.05	6.141	6.335	5.74	6.184	6.311	6.338	6.212	6.329	6.503	6.283	6.531	6.127	0.2173	6.366	0.1253
Eriojaposide A	0.04694	0.3843	1.5074	1.2612	1.043	0.0607	yes	up	B(ii)	C17888	-	-	-	-	-	-	HMDB0038028	Lipids and lipid-like molecules	Fatty Acyls	Fatty acyl glycosides	290308-51-9	501.233	3.07805	M-H	C24H38O11	0	68.1	metab_11928	neg_1543	neg	5.755	5.705	5.719	5.732	5.396	5.775	5.713	5.576	5.518	5.182	5.479	5.207	5.68	0.1416	5.446	0.2105
2-Amino-2'-fluoro-5-nitrobenzophenone	0.02116	0.3145	1.4962	1.3444	1.0415	0.0587	yes	up	B(ii)	-	-	-	-	-	-	-	HMDB0244976	Benzenoids	Benzene and substituted derivatives	Benzophenones	-	281.036	1.7774	M+Na-2H	C13H9FN2O3	0	51.7	metab_16936	neg_6202	neg	6.271	5.815	6.045	6.16	5.813	6.077	5.915	5.864	5.853	5.673	5.797	5.638	6.03	0.1847	5.79	0.1112
4-Oxo-L-proline	0.008035	0.292	1.4918	1.3996	1.0548	0.077	yes	up	B(ii)	C01877	-	-	-	-	-	-	HMDB0304793;HMDB0246561	Organic acids and derivatives	Carboxylic acids and derivatives	Amino acids, peptides, and analogues	4347-18-6	110.024	1.7774	M-H2O-H	C5H7NO3	0	42.3	metab_16940	neg_6206	neg	4.798	4.397	4.556	4.606	4.355	4.543	4.399	4.343	4.356	4.291	4.257	4.191	4.542	0.1586	4.306	0.07511
Obacunone	0.0266	0.3366	1.4886	1.6201	1.084	0.1164	yes	up	B(ii)	C08775	-	-	-	-	-	-	HMDB0035858;MJDBOTE0000934	Lipids and lipid-like molecules	Prenol lipids	Triterpenoids	751-03-1	453.188	6.38445	M-H	C26H30O7	0	38.6	metab_13418	neg_2936	neg	5.004	4.644	4.365	4.244	4.856	4.75	4.222	4.303	4.236	4.617	4.212	4.114	4.644	0.291	4.284	0.1741
Cletoquine	0.007769	0.292	1.4754	1.3968	0.9698	-0.0442	yes	down	B(ii)	-	-	-	-	-	-	-	HMDB0250320	Organoheterocyclic compounds	Quinolines and derivatives	Aminoquinolines and derivatives	-	306.139	6.44863	M-H, M+Na-2H	C16H22ClN3O	0	66.2	metab_17625	neg_751	neg	7.439	7.603	7.695	7.479	7.438	7.639	7.844	7.654	7.799	7.59	7.899	7.916	7.549	0.1109	7.784	0.1334
11-trans-LTE4	0.04403	0.651	1.4641	1.536	0.9287	-0.1067	yes	down	B(ii)	-	-	-	-	-	-	-	HMDB0062286;LMFA03020022	Lipids and lipid-like molecules	Fatty Acyls	Eicosanoids	-	440.246	6.19112	M+H, M+Na, M+2Na-H	C23H37NO5S	0	53.8	metab_5332	pos_426	pos	4.614	4.632	4.224	4.696	4.768	5.115	5.003	5.336	4.681	4.805	5.179	5.201	4.675	0.2871	5.034	0.2521
N-[Bis(3-aminopropyl)amino]-N-hydroxynitrous amide	0.01149	0.5998	1.4487	1.2937	1.0556	0.0781	yes	up	B(ii)	-	-	-	-	-	-	-	HMDB0251614	Organic 1,3-dipolar compounds	Allyl-type 1,3-dipolar organic compounds	Not Available	-	174.135	0.562067	M+H-H2O	C6H17N5O2	0	51.9	metab_3539	pos_2531	pos	5.117	4.554	4.717	4.781	4.691	4.85	4.623	4.505	4.571	4.466	4.556	4.476	4.785	0.1904	4.533	0.06095
Inosine 5'-Phosphate	0.04816	0.3843	1.4475	1.3586	1.0448	0.0632	yes	up	B(i)	C00130	-	-	map01100;map01232;map00230;map01240	Metabolic pathways;Nucleotide metabolism;Purine metabolism;Biosynthesis of cofactors	Metabolism;Metabolism;Metabolism;Metabolism	Global and overview maps;Global and overview maps;Nucleotide metabolism;Global and overview maps	HMDB0000175	Nucleosides, nucleotides, and analogues	Purine nucleotides	Purine ribonucleotides	131-99-7	347.04	1.66573	M-H	C10H13N4O8P	76.9	0	metab_11675	neg_1311	neg	6.557	6.143	6.306	6.467	5.924	6.511	6.247	6.074	6.151	5.812	6.104	5.893	6.318	0.2457	6.047	0.1637
15-Methylpalmitate	0.04041	0.644	1.4348	1.1835	1.0433	0.0612	yes	up	B(ii)	-	-	-	-	-	-	-	HMDB0241917;HMDB0061709	Lipids and lipid-like molecules	Fatty Acyls	Fatty acids and conjugates	-	288.289	6.18332	M+NH4	C17H34O2	0	30.8	metab_6592	pos_5445	pos	6.304	5.963	5.829	5.67	5.984	5.704	5.71	5.764	5.712	5.545	5.735	5.518	5.909	0.2327	5.664	0.1048
Prostaglandin D2-1-glyceryl ester	0.04688	0.6581	1.4223	1.3308	0.9509	-0.0726	yes	down	B(ii)	-	-	-	-	-	-	-	HMDB0013653	Lipids and lipid-like molecules	Fatty Acyls	Eicosanoids	-	444.292	3.23118	M+NH4	C23H38O7	0	42	metab_5220	pos_4146	pos	5.514	6.38	6.187	6.157	6.154	6.358	6.538	6.53	6.373	6.211	6.551	6.446	6.125	0.3156	6.441	0.132
6-Hydroxyetodolac	0.0008607	0.2589	1.3891	1.4835	1.0407	0.0576	yes	up	B(ii)	-	-	-	-	-	-	-	HMDB0060543	Organoheterocyclic compounds	Indoles and derivatives	Indolyl carboxylic acids and derivatives	-	324.121	3.01973	M+Na-2H	C17H21NO4	0	31.1	metab_16636	neg_5925	neg	5.056	5.167	5.167	5.274	5.13	5.203	5.07	4.972	4.986	4.886	5.006	4.867	5.166	0.07277	4.964	0.07639
Laninamivir	0.02958	0.3435	1.3849	1.1377	1.0371	0.0526	yes	up	B(ii)	C21557	-	-	-	-	-	-	HMDB0253972	Organic acids and derivatives	Carboxylic acids and derivatives	Carboxylic acid derivatives	203120-17-6	345.144	5.08457	M-H	C13H22N4O7	0	56.2	metab_15319	neg_4716	neg	4.8	4.797	4.769	4.939	4.836	4.694	4.825	4.649	4.703	4.492	4.701	4.437	4.806	0.08065	4.634	0.1447
Simmondsin	0.0267	0.3366	1.3791	1.3556	1.0598	0.0838	yes	up	B(ii)	-	-	-	-	-	-	-	HMDB0030394	Organic oxygen compounds	Organooxygen compounds	Carbohydrates and carbohydrate conjugates	51771-52-9	396.128	3.33342	M+Na-2H	C16H25NO9	0	59.2	metab_16408	neg_5719	neg	4.471	4.331	4.621	4.323	4.569	4.069	4.128	4.133	4.107	4.321	4.235	3.972	4.397	0.2014	4.149	0.1189
3-hydroxypentadecanoic acid	0.01801	0.3085	1.3777	1.2351	1.0463	0.0653	yes	up	B(ii)	-	-	-	-	-	-	-	HMDB0061657	Lipids and lipid-like molecules	Fatty Acyls	Fatty acids and conjugates	-	257.213	6.62547	M-H	C15H30O3	0	57.2	metab_14518	neg_3958	neg	4.544	4.504	4.676	4.413	4.4	4.466	4.22	4.431	4.457	4.385	4.177	4.134	4.5	0.1018	4.301	0.14
Methionine Sulfoxide	0.01972	0.6095	1.3713	1.0935	0.9633	-0.0539	yes	down	B(i)	C02989	-	-	map01100;map00270	Metabolic pathways;Cysteine and methionine metabolism	Metabolism;Metabolism	Global and overview maps;Amino acid metabolism	PW_C001342;HMDB0002005	Organic acids and derivatives	Carboxylic acids and derivatives	Amino acids, peptides, and analogues	3226-65-1;62697-73-8	166.053	0.68385	M+H	C5H11NO3S	72.3	0	metab_3622	pos_2615	pos	4.8	4.929	4.863	5.002	5.026	5.015	5.15	4.957	5.027	5.068	5.226	5.333	4.939	0.09218	5.127	0.1381
Z-Ile-Glu(OtBu)-Ala-Leu-CHO	0.01374	0.6095	1.3537	1.1766	0.9606	-0.058	yes	down	B(ii)	-	-	-	-	-	-	-	HMDB0244712;HMDB0259968	Organic acids and derivatives	Carboxylic acids and derivatives	Amino acids, peptides, and analogues	-	324.189	2.91893	M+2H	C33H50N4O9	0	48.8	metab_11035	pos_9730	pos	5.111	4.992	5.054	5.322	5.06	5.058	5.334	5.221	5.131	5.324	5.329	5.506	5.099	0.1156	5.308	0.1259
Pyroglutamic Acid	0.005607	0.5787	1.3498	1.1223	0.9706	-0.0431	yes	down	B(i)	C01879	Peptides	Amino acids	map01100;map00480	Metabolic pathways;Glutathione metabolism	Metabolism;Metabolism	Global and overview maps;Metabolism of other amino acids	HMDB0000267;PW_C000182;MJDBOTE0000549	Organic acids and derivatives	Carboxylic acids and derivatives	Amino acids, peptides, and analogues	98-79-3	130.05	1.06587	M+H, M+ACN+H	C5H7NO3	80.9	0	metab_3337	pos_2348	pos	5.686	5.806	5.867	5.843	5.953	5.926	5.902	5.987	5.993	6.065	6.076	6.122	5.847	0.09535	6.024	0.0789
Threonic Acid	0.008873	0.292	1.3172	1.3223	1.0436	0.0616	yes	up	B(i)	C01620	-	-	map01100;map00053	Metabolic pathways;Ascorbate and aldarate metabolism	Metabolism;Metabolism	Global and overview maps;Carbohydrate metabolism	HMDB0000943	Organic oxygen compounds	Organooxygen compounds	Carbohydrates and carbohydrate conjugates	7306-96-9	135.031	2.10757	M-H	C4H8O5	31.7	0	metab_11777	neg_1404	neg	5.284	4.949	5.096	4.936	5.041	5.018	4.788	4.976	4.822	4.951	4.752	4.767	5.054	0.1273	4.843	0.09672
PS(18:1(9Z)/0:0)	0.02987	0.3435	1.3146	1.2651	1.0388	0.0549	yes	up	B(i)	-	-	-	-	-	-	-	LMGP03050001;HMDB0240603	Lipids and lipid-like molecules	Glycerophospholipids	Glycerophosphoserines	89319-60-8	522.285	7.02735	M-H, M+Na-2H	C24H46NO9P	87.7	0	metab_17712	neg_831	neg	5.985	5.757	5.753	5.52	5.848	5.677	5.505	5.718	5.517	5.697	5.408	5.406	5.757	0.1568	5.542	0.1365
SENECIPHYLLINE	0.03443	0.3497	1.3134	1.2672	1.0428	0.0605	yes	up	B(ii)	C10391	-	-	-	-	-	-	HMDB0258231	Alkaloids and derivatives	Not Available	Not Available	480-81-9	354.132	3.05858	M+Na-2H	C18H23NO5	0	78.1	metab_11920	neg_1536	neg	4.608	4.807	4.799	4.879	4.747	4.835	4.843	4.613	4.63	4.356	4.627	4.427	4.779	0.09449	4.583	0.1724
2-Hydroxymyristic Acid	0.001922	0.2589	1.309	1.3096	1.041	0.058	yes	up	B(i)	-	-	-	-	-	-	-	HMDB0002261;LMFA01050484	Lipids and lipid-like molecules	Fatty Acyls	Fatty acids and conjugates	2507-55-3	243.197	6.55293	M-H	C14H28O3	67.4	0	metab_14547	neg_3986	neg	4.706	4.754	4.637	4.682	4.654	4.63	4.555	4.502	4.537	4.6	4.328	4.437	4.677	0.0472	4.493	0.0974
CDP-DG(a-25:0/PGJ2)	0.03172	0.6267	1.2962	1.3252	0.946	-0.0801	yes	down	B(ii)	-	-	-	-	-	-	-	HMDB0293187	Not Available	Not Available	Not Available	-	579.82	2.95858	M+2H	C57H97N3O17P2	0	65.6	metab_4908	pos_3848	pos	5.085	5.033	4.764	5.253	4.967	4.969	5.459	5.18	5.327	4.89	5.434	5.498	5.012	0.1607	5.298	0.2304
2-(beta-D-Mannopyranosyl)-L-tryptophan	0.01747	0.3085	1.2899	1.2847	1.0425	0.06	yes	up	B(ii)	-	-	-	-	-	-	-	HMDB0258059	Organoheterocyclic compounds	Pyridines and derivatives	Phenylpyridines	-	365.136	2.98323	M-H	C17H22N2O7	0	56	metab_11908	neg_1525	neg	5.12	5.057	5.251	5.239	5.189	4.909	4.967	4.973	4.885	5.086	4.71	4.888	5.127	0.1297	4.918	0.1256
Fasoracetam	0.03782	0.3627	1.2839	1.0995	1.0364	0.0516	yes	up	B(ii)	C13311	-	-	-	-	-	-	HMDB0252174	Organic acids and derivatives	Carboxylic acids and derivatives	Amino acids, peptides, and analogues	110958-19-5	241.12	4.67713	M+FA-H	C10H16N2O2	0	46.8	metab_15473	neg_4859	neg	4.493	4.537	4.674	4.725	4.625	4.431	4.449	4.382	4.58	4.419	4.474	4.215	4.581	0.1126	4.42	0.1206
Sn-glycero-3-Phosphoethanolamine	0.04775	0.6594	1.2758	1.0856	1.0389	0.0551	yes	up	B(ii)	C01233	-	-	map00565;map00564;map01100	Ether lipid metabolism;Glycerophospholipid metabolism;Metabolic pathways	Metabolism;Metabolism;Metabolism	Lipid metabolism;Lipid metabolism;Global and overview maps	HMDB0059660;HMDB0000114	Lipids and lipid-like molecules	Glycerophospholipids	Glycerophosphoethanolamines	1190-00-7	238.045	0.662033	M+Na	C5H14NO6P	0	59.5	metab_3606	pos_2600	pos	5.62	5.274	5.188	5.182	5.443	5.377	5.186	5.361	5.083	5.184	4.947	5.122	5.347	0.1689	5.147	0.1366
Seryltryptophan	0.03169	0.3435	1.2611	0.9766	1.0246	0.0351	yes	up	B(ii)	-	-	-	-	-	-	-	HMDB0029050	Organic acids and derivatives	Carboxylic acids and derivatives	Amino acids, peptides, and analogues	94421-70-2	290.115	4.09303	M-H	C14H17N3O4	0	57.9	metab_15775	neg_5137	neg	5.629	5.594	5.574	5.655	5.532	5.487	5.461	5.525	5.483	5.56	5.406	5.236	5.579	0.06188	5.445	0.1153
Val Val Ile	0.003981	0.5787	1.2575	1.1664	0.9707	-0.0429	yes	down	B(i)	-	-	-	-	-	-	-	-	-	-	-	-	330.238	4.36192	M+H, M+Na	C16H31N3O4	75.9	0	metab_2115	pos_1225	pos	6.079	6.193	6.213	6.368	6.106	6.205	6.451	6.249	6.385	6.405	6.379	6.419	6.194	0.1017	6.381	0.06968
2-Hexenal	0.01088	0.299	1.254	1.1058	1.0343	0.0487	yes	up	B(ii)	C08497	-	-	-	-	-	-	LMFA06000002;HMDB0031496	Organic oxygen compounds	Organooxygen compounds	Carbonyl compounds	6728-26-3	241.145	6.09577	2M+FA-H	C6H10O	0	60.1	metab_14982	neg_4397	neg	4.504	4.562	4.648	4.494	4.618	4.469	4.484	4.529	4.394	4.377	4.321	4.285	4.549	0.07269	4.398	0.09354
6-Hydroxyhexanoic Acid	0.01288	0.3062	1.2534	1.2362	1.0391	0.0553	yes	up	B(i)	C06103	-	-	-	-	-	-	HMDB0012843	Organic acids and derivatives	Hydroxy acids and derivatives	Medium-chain hydroxy acids and derivatives	1191-25-9	131.071	5.24748	M-H2O-H, M-H	C6H12O3	53.4	0	metab_16975	neg_624	neg	5.236	5.075	5.17	4.868	5.032	5.064	4.873	5.009	4.896	4.95	4.777	4.792	5.074	0.1265	4.883	0.0899
Hypoxanthine	0.01798	0.3085	1.2429	1.3837	1.0471	0.0664	yes	up	B(i)	C00262	-	-	map01100;map01232;map00230	Metabolic pathways;Nucleotide metabolism;Purine metabolism	Metabolism;Metabolism;Metabolism	Global and overview maps;Global and overview maps;Nucleotide metabolism	PW_C000102;HMDB0000157	Organoheterocyclic compounds	Imidazopyrimidines	Purines and purine derivatives	68-94-0	135.031	1.3147	M-H, M+FA-H	C5H4N4O	81.5	0	metab_13065	neg_261	neg	5.737	5.582	5.566	5.395	5.429	5.48	5.013	5.257	5.425	5.518	5.278	5.202	5.531	0.1247	5.282	0.1763
12-Hydroxydodecanoic acid	0.04018	0.3656	1.2424	1.4201	1.0835	0.1157	yes	up	B(ii)	C08317	-	-	-	-	-	-	HMDB0002059;HMDB0304547	Organic acids and derivatives	Hydroxy acids and derivatives	Medium-chain hydroxy acids and derivatives	505-95-3	215.165	6.4327	M-H	C12H24O3	0	46.9	metab_14648	neg_4080	neg	3.954	4.034	3.541	3.482	3.9	3.913	3.461	3.421	3.475	3.905	3.451	3.352	3.804	0.2319	3.511	0.198
D-Pinitol	0.04754	0.3843	1.2376	1.5407	0.9296	-0.1053	yes	down	B(ii)	C03844	-	-	-	-	-	-	HMDB0034219;MJDBOTE0000955	Organic oxygen compounds	Organooxygen compounds	Alcohols and polyols	10284-63-6	387.153	3.24365	2M-H	C7H14O6	0	32	metab_16487	neg_5790	neg	4.126	4.777	4.767	5.136	4.769	4.457	5.151	5.009	5.15	4.696	5.12	5.032	4.672	0.3434	5.026	0.1724
Diclofenac acyl glucuronide	0.03506	0.3515	1.2331	1.2421	1.0376	0.0533	yes	up	B(ii)	-	-	-	-	-	-	-	HMDB0060915	Organic oxygen compounds	Organooxygen compounds	Carbohydrates and carbohydrate conjugates	-	452.031	0.687167	M-H2O-H	C20H19Cl2NO8	0	49.6	metab_11469	neg_1106	neg	6.21	6.14	5.9	5.947	6.136	6.057	5.804	6.153	5.832	5.828	5.576	5.879	6.065	0.1208	5.845	0.1846
Tryptophyl-Valine	0.0216	0.3161	1.2309	1.3085	0.9556	-0.0655	yes	down	B(ii)	-	-	-	-	-	-	-	HMDB0029096	Organic acids and derivatives	Carboxylic acids and derivatives	Amino acids, peptides, and analogues	-	324.133	2.10757	M+Na-2H	C16H21N3O3	0	39.8	metab_16819	neg_6094	neg	4.546	4.864	4.99	5.078	4.93	5.027	5.175	5.214	5.01	5.161	5.079	5.166	4.906	0.1914	5.134	0.07515
3,4-Methylenedioxyamphetamine	0.04045	0.644	1.224	1.0864	1.0524	0.0737	yes	up	B(ii)	C07577	-	-	-	-	-	-	HMDB0041931	Organoheterocyclic compounds	Benzodioxoles	Not Available	4764-17-4	197.128	0.780783	M+NH4	C10H13NO2	0	36.4	metab_1585	pos_11533	pos	4.27	4.03	4.249	4.072	3.815	4.138	4.011	3.881	3.949	3.853	4	3.659	4.096	0.1668	3.892	0.1304
Cysteinyl-Serine	0.03368	0.6267	1.1989	1.1115	1.0379	0.0537	yes	up	B(ii)	-	-	-	-	-	-	-	HMDB0028784	Organic acids and derivatives	Carboxylic acids and derivatives	Amino acids, peptides, and analogues	-	191.048	1.01943	M+H-H2O	C6H12N2O4S	0	48.6	metab_3721	pos_2712	pos	5.119	5.021	5.189	5.131	4.934	4.843	4.91	4.726	5.062	4.842	4.871	4.718	5.039	0.132	4.855	0.1278
Quassimarin	0.02192	0.3163	1.1988	1.6961	1.059	0.0827	yes	up	B(ii)	C08777	-	-	-	-	-	-	HMDB0036888	Lipids and lipid-like molecules	Prenol lipids	Terpene lactones	59938-97-5	535.217	3.74023	M-H	C27H36O11	0	42.9	metab_16057	neg_5398	neg	5.021	5.545	5.366	5.179	5.644	5.236	5.003	4.857	5.032	5.098	5.251	4.968	5.332	0.2336	5.035	0.1325
PTERIN-6-CARBOXYLIC ACID	0.03282	0.3445	1.1971	1.6354	1.0789	0.1096	yes	up	B(i)	-	-	-	-	-	-	-	HMDB0033136	Organoheterocyclic compounds	Pteridines and derivatives	Pterins and derivatives	948-60-7	206.032	2.3985	M-H	C7H5N5O3	55.2	0	metab_16729	neg_6009	neg	4.88	5.109	4.637	4.497	4.892	4.622	4.099	4.165	4.598	4.79	4.438	4.455	4.773	0.2265	4.424	0.2601
4-(undecan-5-yl)benzene-1-Sulfonic Acid	0.02949	0.3435	1.1968	1.2928	1.0381	0.0539	yes	up	B(i)	-	-	-	-	-	-	-	-	-	-	-	-	311.169	6.28043	M-H	C17H28O3S	75.4	0	metab_14808	neg_4229	neg	6.58	6.567	6.059	6.146	6.381	6.224	6.059	6.169	6.1	6.106	6.022	6.105	6.326	0.2187	6.094	0.04966
Carmofur	0.04748	0.3843	1.1931	1.2686	1.0488	0.0687	yes	up	B(ii)	C13252	-	-	map00983	Drug metabolism - other enzymes	Metabolism	Xenobiotics biodegradation and metabolism	HMDB0249685	Organoheterocyclic compounds	Diazines	Pyrimidines and pyrimidine derivatives	61422-45-5	513.233	3.69512	2M-H	C11H16FN3O3	0	36.6	metab_16107	neg_5442	neg	5.407	5.134	5.35	4.758	5.291	5.275	5.096	4.991	4.848	5.034	4.996	4.805	5.203	0.2361	4.961	0.1121
4-Decan-4-Ylbenzenesulfonic Acid	0.03364	0.3477	1.1889	1.3038	1.0447	0.0631	yes	up	B(i)	-	-	-	-	-	-	-	-	-	-	-	-	297.153	6.04777	M-H	C16H26O3S	79.2	0	metab_13178	neg_2716	neg	5.908	5.88	5.36	5.481	5.713	5.485	5.395	5.484	5.361	5.401	5.288	5.454	5.638	0.229	5.397	0.06944
Dodecylbenzenesulfonic Acid	0.0167	0.3085	1.1729	1.2673	1.0345	0.0489	yes	up	B(i)	-	-	-	-	-	-	-	HMDB0031031;HMDB0059915	Benzenoids	Benzene and substituted derivatives	Benzenesulfonic acids and derivatives	-	325.185	6.66545	M-H	C18H30O3S	85.3	0	metab_14489	neg_3931	neg	6.475	6.366	6.066	6.061	6.313	6.192	5.969	6.018	6.117	6.098	6.026	5.995	6.245	0.1678	6.037	0.05823
Bisacurone epoxide	0.01761	0.6095	1.1638	1.4856	0.9431	-0.0845	yes	down	B(ii)	-	-	-	-	-	-	-	HMDB0038503	Lipids and lipid-like molecules	Prenol lipids	Sesquiterpenoids	127214-83-9	286.201	5.55897	M+NH4	C15H24O4	0	50.8	metab_8704	pos_7520	pos	4.527	4.755	4.526	4.45	4.671	4.41	5.162	4.895	4.583	4.832	4.825	4.692	4.557	0.132	4.832	0.1972
Arginylmethionine	0.03273	0.3445	1.1368	1.4314	0.9487	-0.076	yes	down	B(ii)	-	-	-	-	-	-	-	HMDB0028715	Organic acids and derivatives	Carboxylic acids and derivatives	Amino acids, peptides, and analogues	45243-23-0	342.1	6.26377	M+K-2H	C11H23N5O3S	0	56.8	metab_14822	neg_4242	neg	5.08	5.534	5.34	5.484	5.531	5.117	5.942	5.536	5.664	5.341	5.719	5.622	5.348	0.2056	5.637	0.1993
Adb-chminaca, (+/-)-	0.01522	0.308	1.129	1.1577	1.0329	0.0467	yes	up	B(ii)	-	-	-	-	-	-	-	HMDB0244819	Organic acids and derivatives	Carboxylic acids and derivatives	Amino acids, peptides, and analogues	-	407.188	7.00268	M+K-2H	C21H30N4O2	0	68.4	metab_14264	neg_3720	neg	5.584	5.489	5.274	5.273	5.483	5.31	5.201	5.27	5.242	5.314	5.169	5.186	5.402	0.1333	5.23	0.05532
Phenylalanylglutamine	0.04525	0.6525	1.1269	0.861	1.0257	0.0366	yes	up	B(ii)	-	-	-	-	-	-	-	HMDB0028993	Organic acids and derivatives	Carboxylic acids and derivatives	Amino acids, peptides, and analogues	39537-24-1	316.126	3.07637	M+Na	C14H19N3O4	0	30.8	metab_10738	pos_9462	pos	5.349	5.179	5.029	5.183	5.128	5.037	5.059	5.108	4.999	4.977	5.075	4.914	5.151	0.1179	5.022	0.07165
Moroxydine	0.01412	0.308	1.1262	0.9877	1.0186	0.0266	yes	up	B(ii)	-	-	-	-	-	-	-	HMDB0254889	Organic nitrogen compounds	Organonitrogen compounds	Guanidines	-	401.241	4.57577	2M+Hac-H	C6H13N5O	0	42.3	metab_12772	neg_2327	neg	6.68	6.59	6.527	6.75	6.55	6.578	6.508	6.517	6.548	6.473	6.503	6.395	6.612	0.08549	6.491	0.05278
L-Hexanoylcarnitine	0.03966	0.644	1.1156	1.2405	0.9481	-0.0769	yes	down	B(i)	-	-	-	-	-	-	-	HMDB0000756	Lipids and lipid-like molecules	Fatty Acyls	Fatty acid esters	22671-29-0	260.185	4.51097	M+H	C13H25NO4	83.5	0	metab_9190	pos_7985	pos	4.285	4.569	4.579	4.221	4.663	4.124	4.79	4.597	4.612	4.593	4.783	4.515	4.407	0.224	4.648	0.1124
Cyclopropanecarboxamide, 1,2,2,3,3-pentamethyl-	0.03993	0.3656	1.114	1.1288	1.0436	0.0616	yes	up	B(ii)	-	-	-	-	-	-	-	HMDB0250674	Organic acids and derivatives	Carboxylic acids and derivatives	Cyclopropanecarboxylic acids and derivatives	-	200.129	5.87015	M+FA-H	C9H17NO	0	50.5	metab_13097	neg_2640	neg	4.529	4.232	4.232	4.102	4.248	4.218	3.922	4.24	4.127	4.177	4.002	4.022	4.26	0.1419	4.082	0.1196
Glucosamine	0.03858	0.6426	1.0788	0.8761	0.9812	-0.0274	yes	down	B(i)	C00329	Carbohydrates	Monosaccharides	map01100;map00520;map01250	Metabolic pathways;Amino sugar and nucleotide sugar metabolism;Biosynthesis of nucleotide sugars	Metabolism;Metabolism;Metabolism	Global and overview maps;Carbohydrate metabolism;Global and overview maps	HMDB0001514;HMDB0030091;HMDB0245095;PW_C001167;HMDB0242589	Organic oxygen compounds	Organooxygen compounds	Carbohydrates and carbohydrate conjugates	14257-69-3;3416-24-8	180.086	0.68385	M+H	C6H13NO5	41.7	0	metab_11341	pos_11593	pos	5.866	5.881	5.879	5.704	5.851	5.963	5.891	5.983	5.905	6.043	5.915	6.076	5.857	0.08468	5.969	0.07764
B-Raf inhibitor	0.0228	0.6157	1.0732	0.8919	1.0215	0.0307	yes	up	B(ii)	-	-	-	-	-	-	-	HMDB0248836	Benzenoids	Benzene and substituted derivatives	Anilides	-	594.275	6.98078	M+ACN+H	C29H31F3N6O2	0	44.8	metab_7681	pos_6523	pos	6.121	6.057	6.144	6.037	6.16	6.181	6.012	6.036	6.094	6.059	5.827	5.899	6.117	0.05771	5.988	0.1027
2,5-Dioxopyrrolidin-1-yl 2-(acetylthio)acetate	0.04594	0.3821	1.0674	0.8699	1.0219	0.0313	yes	up	B(ii)	-	-	-	-	-	-	-	HMDB0247382	Organoheterocyclic compounds	Pyrrolidines	Pyrrolidones	-	276.018	1.89795	M+FA-H	C8H9NO5S	0	46.3	metab_11723	neg_1356	neg	5.254	5.247	5.227	5.125	5.261	5.304	5.257	5.172	5.184	5.119	5.05	4.966	5.237	0.06003	5.125	0.104
5-Hydroxyferulic acid	0.01605	0.308	1.0657	1.1146	1.0349	0.0495	yes	up	B(ii)	C05619	-	-	map01100	Metabolic pathways	Metabolism	Global and overview maps	HMDB0035485;HMDB0035484	Phenylpropanoids and polyketides	Cinnamic acids and derivatives	Hydroxycinnamic acids and derivatives	256642-48-5;110642-42-7	209.045	5.24748	M-H	C10H10O5	0	31.5	metab_15262	neg_4662	neg	4.887	4.728	4.706	4.511	4.735	4.719	4.565	4.61	4.54	4.637	4.478	4.499	4.714	0.1199	4.555	0.06181
1-Hexanol arabinosylglucoside	0.03309	0.6267	1.0604	0.9187	1.0238	0.0339	yes	up	B(ii)	-	-	-	-	-	-	-	HMDB0031689	Lipids and lipid-like molecules	Fatty Acyls	Fatty acyl glycosides	124044-06-0	438.234	1.82732	M+ACN+H	C17H32O10	0	47.2	metab_1070	pos_11025	pos	5.368	5.503	5.402	5.463	5.465	5.534	5.49	5.379	5.328	5.168	5.35	5.258	5.456	0.06187	5.329	0.1096
12'-Apo-b-carotene-3,12'-diol	0.01417	0.308	1.04	0.9352	1.0201	0.0287	yes	up	B(ii)	-	-	-	-	-	-	-	HMDB0036054	Lipids and lipid-like molecules	Prenol lipids	Diterpenoids	120021-87-6	367.265	6.72215	M-H	C25H36O2	0	49.6	metab_14451	neg_3897	neg	5.681	5.616	5.604	5.479	5.581	5.578	5.474	5.544	5.536	5.504	5.44	5.38	5.59	0.06574	5.48	0.06254
5-Hydroxycapsanthin-5,6-epoxide	0.005825	0.5787	1.0349	1.1273	1.0249	0.0355	yes	up	B(ii)	-	-	-	-	-	-	-	HMDB0302460	Lipids and lipid-like molecules	Prenol lipids	Triterpenoids	-	620.436	6.52155	M+NH4	C39H54O5	0	62.2	metab_6786	pos_5643	pos	5.961	6.169	6.053	5.981	6.084	5.985	6.004	5.806	5.918	5.88	5.863	5.88	6.039	0.07951	5.892	0.06574
2-Mercaptobenzothiazole	0.02751	0.3369	1.0201	0.958	1.02	0.0286	yes	up	B(i)	C14437	-	-	-	-	-	-	HMDB0030524	Organoheterocyclic compounds	Benzothiazoles	Not Available	149-30-4	165.979	6.08777	M-H	C7H5NS2	82	0	metab_13207	neg_2742	neg	6.383	6.299	6.25	6.156	6.218	6.271	6.071	6.257	6.164	6.22	6.094	6.036	6.263	0.07668	6.14	0.0876
Ethacridine	0.03947	0.644	1.012	0.902	1.0236	0.0337	yes	up	B(ii)	-	-	-	-	-	-	-	HMDB0251996	Organoheterocyclic compounds	Quinolines and derivatives	Benzoquinolines	-	570.256	6.59023	2M+ACN+Na	C15H15N3O	0	30.6	metab_7992	pos_6821	pos	6.307	6.083	6.008	5.907	6.16	6.169	5.999	5.966	6.004	5.99	5.931	5.901	6.106	0.1395	5.965	0.04144
DG(9D3/9D3/0:0)	0.009951	0.5925	1.0111	1.0491	1.026	0.037	yes	up	B(ii)	C00165	-	-	-	-	-	-	PW_C063667;HMDB0116428	Lipids and lipid-like molecules	Fatty Acyls	Fatty acids and conjugates	-	708.487	6.49838	M+ACN+Na	C39H64O7	0	44.3	metab_6770	pos_5627	pos	6.074	6.161	5.963	5.855	5.95	6.001	5.892	5.862	5.889	5.8	5.767	5.876	6	0.106	5.848	0.05202
