# Supplementary material for: NMDAR-CaMKII Pathway as a Central Regulator of Aggressiveness: Evidence from Transcriptomic and Metabolomic Analysis in Swimming Crabs Portunus trituberculatus
Source: Int J Mol Sci. 2024 Nov 22;25(23):12560. doi: 10.3390/ijms252312560 (PMC11640798; doi:10.3390/ijms252312560)
Supplement: Supplementary file 1 [file ijms-25-12560-s001.zip › Supplementary TableS2.xlsx]

## Sheet: Table S2. Sequencing data stati
Sample	Raw reads	Raw bases	Clean reads	Clean bases	Error rate(%)	Q20(%)	Q30(%)	GC content(%)
GS1	45090532	6808670332	44590808	6567239486	0.024	97.86	96.26	38.95
GS2	44197364	6673801964	43748050	6481942185	0.0237	98.04	96.55	30.57
GS3	42642160	6438966160	42161348	6201575293	0.024	97.88	96.29	39.23
GW1	45059986	6804057886	44567744	6548832240	0.0245	97.66	95.9	45.25
GW2	41324218	6239956918	40869410	6066781214	0.0245	97.66	95.89	45.49
GW3	52016138	7854436838	51435056	7562388115	0.0243	97.73	96.03	43.69
